# Supplementary material for: Causes and consequences of divorce in a long‐lived socially monogamous bird
Source: Ecol Lett. 2024 Dec 31;27(12):e14471. doi: 10.1111/ele.14471 (PMC11686947; doi:10.1111/ele.14471)
Supplement: Supplementary file 2 — Data S2. [file ELE-27-0-s003.R]

# R script 

# Causes and consequences of divorce in a long-lived socially monogamous bird

# Load data and packages ====

#packages
library(tidyverse)
library(cowplot)
library(glmmTMB)
library(DHARMa)
library(performance) 
library(lme4)
library(MuMIn)
library(lsmeans)
library(ggeffects)
library(coxme)
library(survival)
library(survminer)
library(readr)
library(viridis)

#load data
partnerships <-read_csv("partnerships_data.csv",show_col_types = F) #data on socially monogamous partnership in population
raw_data <- read_csv("population_data.csv",show_col_types = F) #data on all individuals in population
mum_pedigree_offspring <-read_csv("motherpedigree.csv",show_col_types = F) #pedigree data with information per mother
dad_pedigree_offspring <-read_csv("fatherpedigree.csv",show_col_types = F) #pedigree data with information per father
pedigree <- read_csv("pedigree.csv",show_col_types = F) #full pedigree data

################################# DATA WRANGLING ###################################

#summer season variable
partnerships$summer <- ifelse(partnerships$SummerIndex > 0.5, 1,0)

#helper presence variable
partnerships$help <- ifelse(partnerships$fhelp == 0 & partnerships$mhelp == 0, 0,1)

# seasonal rates

#season quality (meanfl) from pedigree
seasonalrates <- partnerships %>% ungroup() %>% 
  group_by(PeriodStart) %>% summarise(PeriodEnd = first(PeriodEnd),
                                      FieldPeriodID = first(FieldPeriodID),
                                      summer = first(summer),
                                      Npartnerships = length(pair_ID), 
                                      Ndivorces = sum(divorce, na.rm = T), 
                                      divorcerate=Ndivorces/Npartnerships,
                                      Nwidowfemale = length(ending[which(ending == "m_died")]),
                                      widowfemalerate = Nwidowfemale/Npartnerships,
                                      Nwidowmale = length(ending[which(ending == "f_died")]),
                                      widowmalerate = Nwidowmale/Npartnerships,
                                      Nwidows = Nwidowfemale + Nwidowmale,
                                      widowrate = Nwidows/Npartnerships,
                                      Nbothdied = length(ending[which(ending == "both_died")]),
                                      bothdiedrate = Nbothdied/Npartnerships) %>% 
  filter(FieldPeriodID < 167) %>% #remove FPs after 166 since no pedigree data
  filter(!is.na(PeriodStart)) %>% 
  mutate(PeriodStart=as.POSIXct(PeriodStart, format = "%Y-%m-%d"),
         PeriodEnd=as.POSIXct(PeriodEnd, format = "%Y-%m-%d"))

# body condition extr
raw_data <- raw_data %>% arrange(BirdID, PeriodStart) %>% 
  mutate(FieldPeriodID.lead = lead(FieldPeriodID),
         TerritoryID.lead = lead(TerritoryID),
         BG.lead = lead(BreedGroupID),
         PeriodStart.lead = lead(PeriodStart))
bodyconditionextr <- raw_data %>% filter(age >240) %>% 
  mutate(MassExtr = BodyMass,
         TarsusExtr = RightTarsus) %>% 
  fill(MassExtr, .direction = "updown") %>% fill(TarsusExtr, .direction = "updown") %>% 
  group_by(BirdID, FieldPeriodID) %>% slice_tail() %>% ungroup()


# ~~ data on non-widowed individuals for causes divorce 

#filter for partnerships in which both partners still alive next season, non-widowed invididuals
nonwidows <- partnerships %>% ungroup() %>% 
  filter(!ending %in% c("m_died", "f_died", "both_died","translocated_female","translocated_male","translocated_both")) %>%   
  mutate(partnership_year_cat = as.numeric(partnership_year_cat)) %>% 
  drop_na(TQextr, R, BrM_massextr, BrF_massextr, divorce) %>% filter(TQextr>0) %>% 
  filter(FieldPeriodID < 167)
nonwidows<-nonwidows [!duplicated(nonwidows[c(1,2,3)]),]

#make dataframes for scaled variables
s.nonwidows <- nonwidows #make new df for scaled vars

s.nonwidows_nooldmales <- nonwidows %>% filter(BrM_age<6000) #make new df for scaled vars, males no older than 6000 days (exclude age 17 and 18)

s.nonwidows_prepeakmales <- nonwidows %>% filter(BrM_age<2920) #make new df for scaled vars, males no older than 2920 days (exclude age >8)
s.nonwidows_postpeakmales <- nonwidows %>% filter(BrM_age>2300) #make new df for scaled vars, males no older than 2200 days (exclude age >6)

s.nonwidows_BrFmass <- nonwidows %>% drop_na(BrF_mass)

#scale continuous variables
s.nonwidows[, c(
  'partnership_year_cat', 'BrF_age','density','TQextr', 'BrM_age','BrM_massextr', 'BrF_massextr', 'ASR')] <- 
  scale(s.nonwidows[, c(
    'partnership_year_cat', 'BrF_age','density', 'TQextr', 'BrM_age','BrM_massextr', 'BrF_massextr', 'ASR')])
#categorical variables as factor
s.nonwidows$FieldPeriodID <- as.factor(s.nonwidows$FieldPeriodID)
s.nonwidows$BrM <- as.factor(s.nonwidows$BrM)
s.nonwidows$BrF <- as.factor(s.nonwidows$BrF)
s.nonwidows$TerritoryID <- as.factor(s.nonwidows$TerritoryID)
s.nonwidows$fhelp <- as.factor(s.nonwidows$fhelp)
s.nonwidows$mhelp <- as.factor(s.nonwidows$mhelp)

#scale continuous variables
s.nonwidows_prepeakmales[, c(
  'partnership_year_cat', 'BrF_age','density','TQextr', 'BrM_age','BrM_massextr', 'BrF_massextr', 'ASR')] <- 
  scale(s.nonwidows_prepeakmales[, c(
    'partnership_year_cat', 'BrF_age','density', 'TQextr', 'BrM_age','BrM_massextr', 'BrF_massextr', 'ASR')])
#categorical variables as factor
s.nonwidows_prepeakmales$FieldPeriodID <- as.factor(s.nonwidows_prepeakmales$FieldPeriodID)
s.nonwidows_prepeakmales$BrM <- as.factor(s.nonwidows_prepeakmales$BrM)
s.nonwidows_prepeakmales$BrF <- as.factor(s.nonwidows_prepeakmales$BrF)
s.nonwidows_prepeakmales$TerritoryID <- as.factor(s.nonwidows_prepeakmales$TerritoryID)
s.nonwidows_prepeakmales$fhelp <- as.factor(s.nonwidows_prepeakmales$fhelp)
s.nonwidows_prepeakmales$mhelp <- as.factor(s.nonwidows_prepeakmales$mhelp)

#scale continuous variables
s.nonwidows_postpeakmales[, c(
  'partnership_year_cat', 'BrF_age','density','TQextr', 'BrM_age','BrM_massextr', 'BrF_massextr', 'ASR')] <- 
  scale(s.nonwidows_postpeakmales[, c(
    'partnership_year_cat', 'BrF_age','density', 'TQextr', 'BrM_age','BrM_massextr', 'BrF_massextr', 'ASR')])
#categorical variables as factor
s.nonwidows_postpeakmales$FieldPeriodID <- as.factor(s.nonwidows_postpeakmales$FieldPeriodID)
s.nonwidows_postpeakmales$BrM <- as.factor(s.nonwidows_postpeakmales$BrM)
s.nonwidows_postpeakmales$BrF <- as.factor(s.nonwidows_postpeakmales$BrF)
s.nonwidows_postpeakmales$TerritoryID <- as.factor(s.nonwidows_postpeakmales$TerritoryID)
s.nonwidows_postpeakmales$fhelp <- as.factor(s.nonwidows_postpeakmales$fhelp)
s.nonwidows_postpeakmales$mhelp <- as.factor(s.nonwidows_postpeakmales$mhelp)

#select variables used in analyses
s.nonwidows <- s.nonwidows %>% select(divorce, ClutchEstMax, BrM_age, BrM_genoff, mhelp, fhelp, TQextr, ASR, density, partnership_year_cat, BrF_age, BrF_genoff, R,
                                      FieldPeriodID, BrM, BrF, TerritoryID, BrM_massextr, BrF_massextr,summer)
s.nonwidows_nooldmales <- s.nonwidows_nooldmales %>% select(divorce, ClutchEstMax, BrM_age, BrM_genoff, mhelp, fhelp, TQextr, ASR, density, partnership_year_cat, BrF_age, BrF_genoff, R,
                                                            FieldPeriodID, BrM, BrF, TerritoryID, BrM_massextr, BrF_massextr,summer)

#~~ data on change in partner and territory quality

#standardized TQ per season
partnerships <- partnerships %>% group_by(FieldPeriodID) %>%  mutate(sTQ = scale(TQ)) %>% ungroup %>% 
  mutate(stotTQ = scale(TQ))

#whether they stay the dominant breeder after ending
partnerships <- partnerships %>% mutate(
  BrM_stay = case_when(
    BrM_statuslead_cat == "BrM" & BrM_disp == 0 ~ "1", #definition divorce: divorce when 1. neither died but 2. not both breeders (BrF&BrM) in next FP in same ter (i.e. BG)
    BrM_disp == 1  ~ "0",
    BrM_statuslead_cat != "BrM" ~"0"),
  BrF_stay = case_when(
    BrF_statuslead_cat == "BrF" & BrF_disp == 0 ~ "1", #definition divorce: divorce when 1. neither died but 2. not both breeders (BrF&BrM) in next FP in same ter (i.e. BG)
    BrF_disp == 1  ~ "0",
    BrF_statuslead_cat != "BrF" ~"0"),)
#males
ChangeMalesSummer <- partnerships %>% group_by(pair_ID) %>% filter(any(ending %in% c("f_died","divorce","translocated_female"))) %>% 
  select(BreedGroupID, BrM, BrF, ending, BrM_age, BrF_age, BrM_stay, BrF_stay, BrM_disp, SummerIndex,
         BrM_massextr, BrF_massextr, BrM_statuslead_cat,
         FieldPeriodID, PeriodStart, TerritoryID, TQ, sTQ, ClutchEstMax, BrM_genoff, R, summer) %>% 
  ungroup() %>% group_by(BrM) %>% 
  filter(SummerIndex > 0.5) %>%  #compare only winter changes
  arrange(BrM, PeriodStart) %>% 
  mutate(TQlead = lead(sTQ),
         BrFlead = lead(BrF),
         Clutchlead = lead(ClutchEstMax),
         genofflead = lead(BrM_genoff),
         Rlead = lead(R)) %>% filter(!is.na(ending))

ChangeMalesWinter<- partnerships %>% group_by(pair_ID) %>% filter(any(ending %in% c("f_died","divorce","translocated_female"))) %>% 
  select(BreedGroupID, BrM, BrF, ending, BrM_age, BrF_age, BrM_stay, BrF_stay, BrM_disp, SummerIndex,
         BrM_massextr, BrF_massextr, BrM_statuslead_cat,
         FieldPeriodID, PeriodStart, TerritoryID, TQ, sTQ, ClutchEstMax, BrM_genoff, R, summer) %>% 
  ungroup() %>% group_by(BrM) %>% 
  filter(SummerIndex < 0.5) %>%  #compare only winter changes
  arrange(BrM, PeriodStart) %>% 
  mutate(TQlead = lead(sTQ),
         BrFlead = lead(BrF),
         Clutchlead = lead(ClutchEstMax),
         genofflead = lead(BrM_genoff),
         Rlead = lead(R)) %>% filter(!is.na(ending))

ChangeMales <- bind_rows(ChangeMalesWinter, ChangeMalesSummer)
ChangeMales <- ChangeMales %>% 
  #append body condition next partner
  left_join(bodyconditionextr[c("BirdID", "FieldPeriodID","MassExtr")], 
            by = c("BrFlead" = "BirdID", "FieldPeriodID")) %>% 
  rename("BrFlead_massextr" = "MassExtr") %>% 
  #calculate change
  mutate(dBrF_mass = BrFlead_massextr - BrF_massextr,
         dTQ = (TQlead) - (sTQ),
         dClutch = Clutchlead - ClutchEstMax,
         dGenoff = genofflead - BrM_genoff,
         dR = Rlead - R)

ChangeMales$ending <- as.factor(ChangeMales$ending)
ChangeMales <- ChangeMales %>% unite(endingstay, c("ending", "BrM_stay"), remove =F)
ChangeMales <- ChangeMales %>% distinct(BrM, FieldPeriodID, .keep_all=T)

#females
ChangeFemalesSummer <- partnerships %>% group_by(pair_ID) %>% filter(any(ending %in% c("m_died","divorce","translocated_male"))) %>% 
  select(BreedGroupID, BrM, BrF, ending, BrM_age, BrF_age, BrM_stay, BrF_stay, BrF_disp, SummerIndex,
         BrM_massextr, BrF_massextr, BrF_statuslead_cat,
         FieldPeriodID, PeriodStart, TerritoryID, TQ, sTQ, ClutchEstMax, BrF_genoff, R, summer) %>% 
  ungroup() %>% group_by(BrF) %>% 
  filter(SummerIndex > 0.5) %>%  #compare only summer changes
  arrange(BrF, PeriodStart) %>% 
  mutate(TQlead = lead(sTQ),
         BrMlead = lead(BrM),
         Clutchlead = lead(ClutchEstMax),
         genofflead = lead(BrF_genoff),
         Rlead = lead(R)) %>% filter(!is.na(ending)) %>% filter(!is.na(ending))

ChangeFemalesWinter<- partnerships %>% group_by(pair_ID) %>% filter(any(ending %in% c("m_died","divorce","translocated_male"))) %>% 
  select(BreedGroupID, BrM, BrF, ending, BrM_age, BrF_age, BrM_stay, BrF_stay, BrF_disp, SummerIndex,
         BrM_massextr, BrF_massextr, BrF_statuslead_cat,
         FieldPeriodID, PeriodStart, TerritoryID, TQ, sTQ,ClutchEstMax, BrF_genoff, R, summer) %>% 
  ungroup() %>% group_by(BrF) %>% 
  filter(SummerIndex < 0.5) %>%  #compare only winter changes
  arrange(BrF, PeriodStart) %>% 
  mutate(TQlead = lead(sTQ),
         BrMlead = lead(BrM),
         Clutchlead = lead(ClutchEstMax),
         genofflead = lead(BrF_genoff),
         Rlead = lead(R)) %>% filter(!is.na(ending)) %>% filter(!is.na(ending))

ChangeFemales <- bind_rows(ChangeFemalesWinter, ChangeFemalesSummer)
ChangeFemales <- ChangeFemales %>% 
  #append body condition next partner
  left_join(bodyconditionextr[c("BirdID", "FieldPeriodID","MassExtr")], 
            by = c("BrMlead" = "BirdID", "FieldPeriodID")) %>% 
  rename("BrMlead_massextr" = "MassExtr") %>% 
  #calculate change
  mutate(dBrM_mass = BrMlead_massextr - BrM_massextr,
         dTQ = (TQlead) - (sTQ),
         dClutch = Clutchlead - ClutchEstMax,
         dGenoff = genofflead - BrF_genoff,
         dR = Rlead - R)

ChangeFemales$ending <- as.factor(ChangeFemales$ending)
ChangeFemales <- ChangeFemales %>% unite(endingstay, c("ending", "BrF_stay"), remove =F)
ChangeFemales <- ChangeFemales %>% distinct(BrF, FieldPeriodID, .keep_all=T)


#~~ data for short term reproductive consequences divorce

#~~ females

cons_data_f <- partnerships %>% group_by(BrF) %>% arrange(BrF, PeriodStart) %>% filter(!is.na(divorce)) %>% 
  select(ending, BrF_age, BrM_age, BrM, BrF, TerritoryID, FieldPeriodID, PeriodYear, PeriodStart, TQextr, BrF_disp, BrM_genoff,
         help, mhelp, fhelp, BrF_statuslead_cat, BrF_genoff, ClutchEstMax, BreedGroupID, pair_ID, partnership_year_cat,summer) %>% 
  mutate(
    pooryear = ifelse(ClutchEstMax ==0, 1,0),
    pooryear_prev = lag(pooryear),
    partnership_status = ifelse(is.na(ending), "faithful", ending),
    partnership_status_prev = lag(partnership_status),
    disp_prev = lag(BrF_disp),
    status_current = "Br",
    kept = ifelse(disp_prev == 1, 0,1)) %>% 
  filter(partnership_status_prev %in% c("divorce", "faithful", "m_died","translocated_male"))
cons_data_f$kept[is.na(cons_data_f$kept)] <- 1

#include females that lose partnership status
loseBrF <- partnerships %>% ungroup() %>% 
  filter(ending %in% c("divorce", "m_died")) %>% filter(BrF_statuslead_cat != "BrF") %>% 
  select(BrM, BrF, ending, BrF_statuslead_cat, PeriodStart, FieldPeriodID, BrF_disp,summer)

#add data next season
loseBrF <- loseBrF %>% 
  #pre mate loss season
  left_join(raw_data[c("BirdID", "PeriodStart","PeriodStart.lead","FieldPeriodID.lead", "BG.lead", "TerritoryID.lead")], by = c("BrF" = "BirdID", "PeriodStart")) %>% 
  #post mate loss season
  left_join(raw_data[c("PeriodStart", "TerritoryID", "TQ", "age", "BirdID")], by = c("PeriodStart.lead" = "PeriodStart", "TerritoryID.lead" = "TerritoryID", "BrF" = "BirdID")) %>% 
  #add genetic offspring post mate loss season
  left_join(mum_pedigree_offspring[c("BrF", "FieldPeriodID", "BrF_genoff")], by = c("BrF","FieldPeriodID.lead" = "FieldPeriodID")) %>% 
  mutate(kept = 0) %>% 
  rename("partnership_status_prev" = "ending", 
         "status_current" = "BrF_statuslead_cat",
         "BreedGroupID" = "BG.lead",
         "TerritoryID" = "TerritoryID.lead",
         "TQextr" = "TQ",
         "BrF_age" = "age",
         "disp_prev" = "BrF_disp") 
loseBrF$BrF_genoff[is.na(loseBrF$BrF_genoff)] <- 0 #replace NAs to 0

#bind
cons_data_f <- cons_data_f %>% ungroup() %>% bind_rows(loseBrF) %>% 
  filter(FieldPeriodID < 167) %>% #remove years without pedigree data
  mutate(BrM = as.factor(BrM),
         BrF = as.factor(BrF),
         TerritoryID = as.factor(TerritoryID),
         FieldPeriodID = as.factor(FieldPeriodID),
         disp_prev = as.factor(disp_prev),
         partnership_status_prev = as.factor(partnership_status_prev),
         status_current = as.factor(status_current),
         partnership_year_cat = as.numeric(partnership_year_cat),
         partnership_status_prev_kept = str_c(partnership_status_prev,'',kept)
  )
cons_data_f$disp_prev[is.na(cons_data_f$disp_prev)] <- 0

s.cons_data_f <- cons_data_f #make new df for scaled vars
#scale vars: age
s.cons_data_f[, c(
  'BrF_age', 'BrM_age','partnership_year_cat')] <- 
  scale(s.cons_data_f[, c(
    'BrF_age', 'BrM_age','partnership_year_cat')])


#df with only poorly performing faithful pairs
cons_data_f_poor <- cons_data_f[!(cons_data_f$partnership_status_prev == "faithful" & cons_data_f$pooryear_prev ==0),]

s.cons_data_f_poor <- cons_data_f_poor #make new df for scaled vars
#scale vars: age
s.cons_data_f_poor[, c(
  'BrF_age', 'BrM_age')] <- 
  scale(s.cons_data_f_poor[, c(
    'BrF_age', 'BrM_age')])


#~~ males

cons_data_m <- partnerships %>% group_by(BrM) %>% arrange(BrM, PeriodStart) %>% filter(!is.na(divorce)) %>% 
  select(ending, BrF_age, BrM_age, BrM, BrF, TerritoryID, FieldPeriodID, PeriodYear, PeriodStart, TQextr, BrM_disp, BrM_genoff,
         help, mhelp, fhelp, BrM_statuslead_cat, BrF_genoff, ClutchEstMax, BreedGroupID, pair_ID, partnership_year_cat,summer) %>% 
  mutate(
    pooryear = ifelse(ClutchEstMax ==0, 1,0),
    pooryear_prev = lag(pooryear),
    partnership_status = ifelse(is.na(ending), "faithful", ending),
    partnership_status_prev = lag(partnership_status),
    disp_prev = lag(BrM_disp),
    status_current = "Br",
    kept = ifelse(disp_prev == 1, 0,1)) %>% 
  filter(partnership_status_prev %in% c("divorce", "faithful", "m_died","translocated_female"))
cons_data_m$kept[is.na(cons_data_m$kept)] <- 1

#include females that lose partnership status
loseBrM <- partnerships %>% ungroup() %>% 
  filter(ending %in% c("divorce", "m_died")) %>% filter(BrM_statuslead_cat != "BrM") %>% 
  select(BrM, BrF, ending, BrM_statuslead_cat, PeriodStart, FieldPeriodID, BrM_disp,summer)

#add data next season
loseBrM <- loseBrM %>% 
  #pre mate loss season
  left_join(raw_data[c("BirdID", "PeriodStart","PeriodStart.lead","FieldPeriodID.lead", "BG.lead", "TerritoryID.lead")], by = c("BrM" = "BirdID", "PeriodStart")) %>% 
  #post mate loss season
  left_join(raw_data[c("PeriodStart", "TerritoryID", "TQ", "age", "BirdID")], by = c("PeriodStart.lead" = "PeriodStart", "TerritoryID.lead" = "TerritoryID", "BrM" = "BirdID")) %>% 
  #add genetic offspring post mate loss season
  left_join(dad_pedigree_offspring[c("BrM", "FieldPeriodID", "BrM_genoff")], by = c("BrM","FieldPeriodID.lead" = "FieldPeriodID")) %>% 
  mutate(kept = 0) %>% 
  rename("partnership_status_prev" = "ending", 
         "status_current" = "BrM_statuslead_cat",
         "BreedGroupID" = "BG.lead",
         "TerritoryID" = "TerritoryID.lead",
         "TQextr" = "TQ",
         "BrM_age" = "age",
         "disp_prev" = "BrM_disp") 
loseBrM$BrM_genoff[is.na(loseBrM$BrM_genoff)] <- 0 #replace NAs to 0

#bind
cons_data_m <- cons_data_m %>% ungroup() %>% bind_rows(loseBrM) %>% 
  filter(FieldPeriodID < 167) %>% #remove years without pedigree data
  mutate(BrM = as.factor(BrM),
         BrF = as.factor(BrF),
         TerritoryID = as.factor(TerritoryID),
         FieldPeriodID = as.factor(FieldPeriodID),
         disp_prev = as.factor(disp_prev),
         partnership_status_prev = as.factor(partnership_status_prev),
         status_current = as.factor(status_current),
         partnership_year_cat = as.numeric(partnership_year_cat),
         partnership_status_prev_kept = str_c(partnership_status_prev,'',kept)
  )
cons_data_m$disp_prev[is.na(cons_data_m$disp_prev)] <- 0

s.cons_data_m <- cons_data_m #make new df for scaled vars
#scale vars: age
s.cons_data_m[, c(
  'BrF_age', 'BrM_age')] <- 
  scale(s.cons_data_m[, c(
    'BrF_age', 'BrM_age')])

#df with only poorly performing faithful pairs
cons_data_m_poor <- cons_data_m[!(cons_data_m$partnership_status_prev == "faithful" & cons_data_m$pooryear_prev ==0),]

s.cons_data_m_poor <- cons_data_m_poor #make new df for scaled vars
#scale vars: age
s.cons_data_m_poor[, c(
  'BrF_age', 'BrM_age')] <- 
  scale(s.cons_data_m_poor[, c(
    'BrF_age', 'BrM_age')])

#~~ data for long term reproductive consequences divorce

#~~ annual RS

RSdoms <- partnerships %>% arrange(BrF, PeriodStart) %>% group_by(BrF) %>% 
  #remove female that doesnt have observations before age of 4
  filter(any(agecatF <4)) %>%
  #remove females divorcing after age of 3
  filter(!any(divorce[which(agecatF >3)] ==1)) %>% 
  #select first obs of females in partnership
  slice_head() %>% 
  #add sex (= female) and age of first dominance (being start of period age)
  mutate(Sex = "0", AFD = BrF_age - as.numeric(difftime(PeriodEnd, PeriodStart, units = "days")), firstBr = FieldPeriodID, firstTer = TerritoryID) %>% 
  select(BrF, BrM, Sex, PeriodStart, FieldPeriodID, BreedGroupID, TerritoryID, BrF_age, partnership_year, AFD, BrF_disp, firstBr, firstTer) %>% 
  rename(BirdID = BrF, age = BrF_age, partnerID = BrM) #rename BrF to BirdID and age to age of first dominance

RSdoms <- partnerships %>% arrange(BrM, PeriodStart) %>% group_by(BrM) %>% 
  #remove male that doesnt have observations before age of 4
  filter(any(agecatM <4)) %>% 
  #remove males divorcing after age of 3
  filter(!any(divorce[which(agecatM >3)] ==1)) %>%   
  #select first obs of males in partnership
  slice_head() %>% 
  #add sex (= male) and age of first dominance
  mutate(Sex = "1", AFD = BrM_age - as.numeric(difftime(PeriodEnd, PeriodStart, units = "days")), firstBr = FieldPeriodID, firstTer = TerritoryID) %>% 
  select(BrM, BrF, Sex, PeriodStart, FieldPeriodID, BreedGroupID, TerritoryID, BrM_age, partnership_year, AFD, BrM_disp, firstBr, firstTer) %>% 
  rename(BirdID = BrM, age = BrM_age, partnerID = BrF) %>% 
  #append RSdoms with females
  bind_rows(RSdoms) %>% 
  #some birds in DF started partnership between 1995 and 1997 --> remove those
  filter(partnership_year == 0) %>% select(-partnership_year)

RSdoms <- raw_data %>% filter(BirdID %in% RSdoms$BirdID) %>% group_by(BirdID) %>%
  #include age of death (= longevity)
  mutate(longevity = max(age)) %>% 
  select(BirdID, longevity, age, FieldPeriodID, PeriodStart, BreedGroupID, TerritoryID) %>% 
  bind_rows(RSdoms) %>% group_by(BirdID) %>% 
  #fill NA rows that are consistent per bird
  fill(longevity, age, AFD, Sex, firstBr, firstTer, .direction = "downup") 

RSdoms <- RSdoms %>% 
  #add RS mums
  left_join(mum_pedigree_offspring[c("BrF", "FieldPeriodID", "BrF_genoff")], by = c("BirdID" = "BrF", "FieldPeriodID")) %>% 
  #add RS dads
  left_join(dad_pedigree_offspring[c("BrM", "FieldPeriodID", "BrM_genoff")], by = c("BirdID" = "BrM", "FieldPeriodID")) %>% 
  mutate(RSgen = coalesce(BrF_genoff, BrM_genoff)) %>% select(-BrF_genoff, -BrM_genoff) %>% 
  #keep only obs with pedigree data and when age is over 3 years
  filter(FieldPeriodID < 167 & FieldPeriodID >18 & age>1095) %>% unique()

RSdoms$RSgen[is.na(RSdoms$RSgen)] <- 0 #replace NAs to 0

earlydivorcedfemales <- partnerships %>% ungroup() %>% group_by(BrF) %>% filter(agecatF <4 & divorce == 1) %>% 
  #55 females divorce early
  select(agecatF, BrF_stay, FieldPeriodID) %>% rename(BirdID = BrF) %>% distinct(BirdID, .keep_all = T )
earlydivorcedmales <- partnerships %>% ungroup() %>% group_by(BrM) %>% filter(agecatF <4 & divorce == 1) %>% 
  #53 males divorce early
  select(agecatM, BrM_stay, FieldPeriodID) %>% rename(BirdID = BrM) %>% distinct(BirdID, .keep_all = T )
earlydivorced <- bind_rows(earlydivorcedfemales, earlydivorcedmales) %>% 
  mutate(stayBr = coalesce(BrF_stay, BrM_stay), agecat = coalesce(agecatM, agecatF)) %>% select(-BrF_stay, -BrM_stay, -agecatM, -agecatF)

EarlyLife <- RSdoms %>% 
  #add whether they divorced young
  mutate(divorceyoung = ifelse(BirdID %in% earlydivorced$BirdID, 1,0)) %>% 
  #add whether divorced indiv kept breeding position
  left_join(earlydivorced[c("BirdID", "stayBr")], by = "BirdID") %>% 
  mutate(
    #define early life divorce
    EverDivorceStay = case_when(
      divorceyoung == 0  ~ "no divorce", 
      stayBr == 1  ~ "stayBr",
      stayBr == 0  ~ "leaveBr")) 

#make new dfs for scaled vars
s.EarlyLife <- EarlyLife
s.EarlyLifeF <- s.EarlyLife %>% filter(Sex == 0)
s.EarlyLifeM <- s.EarlyLife %>% filter(Sex == 1)

s.EarlyLifeF[, c(
  'age', 'AFD', 'longevity')] <- 
  scale(s.EarlyLifeF[, c(
    'age', 'AFD', 'longevity')])

s.EarlyLifeM[, c(
  'age', 'AFD', 'longevity')] <- 
  scale(s.EarlyLifeM[, c(
    'age', 'AFD', 'longevity')])


#~~ Long term RS

EarlyLifelongRS <- EarlyLife %>% group_by(BirdID) %>% 
  #calculate average RS over lifetime and totRS
  mutate(meanRS = sum(RSgen, na.rm = T)/length(RSgen), 
         totRS = sum(RSgen, na.rm = T)) %>%
  select(BirdID, longevity, divorceyoung, Sex, AFD, meanRS, totRS, firstBr, EverDivorceStay, firstTer) %>%
  summarise_all(list(first)) 

#filter indiv that live after 3 years of age
s.EarlyLifelongRS <- EarlyLifelongRS %>% filter(longevity >(3.5*365)) %>% 
  mutate(loglongevity = log(longevity),
         longevity = longevity/365)

s.EarlyLifelongRS$EverDivorceStay <- as.factor(s.EarlyLifelongRS$EverDivorceStay)
s.EarlyLifelongRS <- within(s.EarlyLifelongRS, EverDivorceStay <- relevel(EverDivorceStay, ref = "no divorce")) #make no divorce reference category
s.EarlyLifelongRS$divorceyoung <- as.factor(s.EarlyLifelongRS$divorceyoung)
s.EarlyLifelongRS$firstBr <- as.factor(s.EarlyLifelongRS$firstBr)

s.EarlyLifelongRS_F <- s.EarlyLifelongRS %>% filter(Sex == 0)
s.EarlyLifelongRS_M <- s.EarlyLifelongRS %>% filter(Sex == 1)
#scaled vars
s.EarlyLifelongRS_F[, c(
  's.longevity', 'AFD', 'loglongevity')] <- 
  scale(s.EarlyLifelongRS_F[, c(
    'longevity', 'AFD', 'loglongevity')])
s.EarlyLifelongRS_M[, c(
  's.longevity', 'AFD', 'loglongevity')] <- 
  scale(s.EarlyLifelongRS_M[, c(
    'longevity', 'AFD', 'loglongevity')])


#~~ survival consequences divorce

survdoms <- partnerships %>% arrange(BrF, PeriodStart) %>% group_by(BrF) %>% filter(!is.na(divorce)) %>% 
  #remove female that doesnt have observations before age of 4
  filter(any(agecatF <4)) %>%
  #remove females divorcing after age of 3
  filter(!any(divorce[which(agecatF >3)] ==1)) %>% 
  #select first obs of females in partnership
  slice_head() %>% 
  #add sex (= female) and age of first dominance (being start of period age)
  mutate(Sex = "0", AFD = BrF_age - as.numeric(difftime(PeriodEnd, PeriodStart, units = "days")), firstBr = FieldPeriodID) %>% 
  select(BrF, Sex, PeriodStart, FieldPeriodID, BreedGroupID, TerritoryID, BrF_age, partnership_year, AFD, BrF_disp, firstBr) %>% 
  rename(BirdID = BrF, age = BrF_age) #rename BrF to BirdID and age to age of first dominance

survdoms <- partnerships %>% arrange(BrM, PeriodStart) %>% group_by(BrM) %>% filter(!is.na(divorce)) %>% 
  #remove male that doesnt have observations before age of 4
  filter(any(agecatM <4)) %>% 
  #remove males divorcing after age of 3
  filter(!any(divorce[which(agecatM >3)] ==1)) %>%   
  #select first obs of males in partnership
  slice_head() %>% 
  #add sex (= male) and age of first dominance
  mutate(Sex = "1", AFD = BrM_age - as.numeric(difftime(PeriodEnd, PeriodStart, units = "days")), firstBr = FieldPeriodID) %>% 
  select(BrM, Sex, PeriodStart, FieldPeriodID, BreedGroupID, TerritoryID, BrM_age, partnership_year, AFD, BrM_disp, firstBr) %>% 
  rename(BirdID = BrM, age = BrM_age) %>% 
  #append RSdoms with females
  bind_rows(survdoms) %>% 
  #remove obs after FP 175 (not sure if divorce occurs after)
  filter(FieldPeriodID <= 175)

survdoms <- raw_data %>% filter(BirdID %in% survdoms$BirdID) %>% group_by(BirdID) %>% 
  filter(died ==1) %>% 
  #include age of death (= longevity)
  mutate(longevity = age) %>% 
  select(BirdID, longevity, age, died, FieldPeriodID, PeriodStart, BreedGroupID, TerritoryID) %>% 
  bind_rows(survdoms) %>% group_by(BirdID) %>% 
  #fill NA rows that are consistent per bird
  fill(longevity, age, AFD, Sex, firstBr, .direction = "downup") 


EarlyLifesurv <- survdoms %>% 
  #add whether they divorced young
  mutate(divorceyoung = ifelse(BirdID %in% earlydivorced$BirdID, 1,0)) %>% 
  #add whether divorced indiv kept breeding position
  left_join(earlydivorced[c("BirdID", "stayBr")], by = "BirdID") %>% 
  mutate(
    longevityyear = longevity/365,
    longevityInt = as.integer(longevityyear),
    #define early life divorce
    EverDivorceStay = case_when(
      divorceyoung == 0  ~ "no divorce", 
      stayBr == 1  ~ "stayBr",
      stayBr == 0  ~ "leaveBr")) %>% 
  group_by(BirdID) %>% 
  slice_max(PeriodStart)

EarlyLifesurv <- EarlyLifesurv %>% filter(longevityyear >3)
EarlyLifesurv$EverDivorceStay <- as.factor(EarlyLifesurv$EverDivorceStay)
EarlyLifesurv <- within(EarlyLifesurv, EverDivorceStay <- relevel(EverDivorceStay, ref = "no divorce")) #make no divorce reference category

#create survival df with mums for maternal age at conception
mumsEarlyLifesurv <- EarlyLifesurv %>% left_join(pedigree[c("BirdID","GeneticMother", "GenMumConfidence")], by = "BirdID") %>% distinct() %>% 
  filter(GenMumConfidence >= 0.8)
mumsEarlyLifesurv <- mumsEarlyLifesurv %>% left_join(raw_data[c("BirdID","BirthDate")], by = "BirdID")  %>% distinct()
mumsEarlyLifesurv <- mumsEarlyLifesurv %>% left_join(raw_data[c("BirdID","BirthDate")], by = c("GeneticMother"="BirdID")) %>% distinct() %>% 
  mutate(MAC = as.numeric(difftime(BirthDate.x, BirthDate.y, units = "days")))

mumsEarlyLifesurv$s.MAC <- (mumsEarlyLifesurv$MAC - mean(mumsEarlyLifesurv$MAC)) / sd(mumsEarlyLifesurv$MAC)

#seperate for each sex
mumsEarlyLifesurv_m <- mumsEarlyLifesurv %>% filter(Sex == 1)         
mumsEarlyLifesurv_f <- mumsEarlyLifesurv %>% filter(Sex == 0) 


################################# ANALYSES ###################################

# Sample sizes and summary stats ====

#divorce
Ndivorce <- length(unique(partnerships$pair_ID[which(partnerships$divorce == 1)]))
Npairs <- length(unique(partnerships$pair_ID))
Ndivorce/Npairs

femaledivorcees <- partnerships %>% filter(divorce ==1) %>% distinct(pair_ID, .keep_all = T) %>% 
  group_by(BrF) %>% summarise(ndiv=length(divorce)) %>% ungroup() %>% 
  group_by(ndiv) %>% summarise(n=length(ndiv))

maledivorcees <- partnerships %>% filter(divorce ==1) %>% distinct(pair_ID, .keep_all = T) %>% 
  group_by(BrM) %>% summarise(ndiv=length(divorce)) %>% ungroup() %>% 
  group_by(ndiv) %>% summarise(n=length(ndiv))


mean(seasonalrates$divorcerate)
sd(seasonalrates$divorcerate)
sd(seasonalrates$divorcerate)/sqrt(length(seasonalrates$divorcerate))
min(seasonalrates$divorcerate)
max(seasonalrates$divorcerate)

#widowing
Nwidow <- length(unique(partnerships$pair_ID[which(partnerships$ending %in% c("m_died", "f_died"))]))
Npairs <- length(unique(partnerships$pair_ID))
Nwidow/Npairs

mean(seasonalrates$widowrate)
sd(seasonalrates$widowrate)
sd(seasonalrates$widowrate)/sqrt(length(seasonalrates$widowrate))
min(seasonalrates$widowrate)
max(seasonalrates$widowrate)

#sex specific widowing
mean(seasonalrates$widowfemalerate)
sd(seasonalrates$widowfemalerate)
sd(seasonalrates$widowfemalerate)/sqrt(length(seasonalrates$widowfemalerate))
min(seasonalrates$widowfemalerate)
max(seasonalrates$widowfemalerate)
sum(seasonalrates$Nwidowfemale)

mean(seasonalrates$widowmalerate)
sd(seasonalrates$widowmalerate)
sd(seasonalrates$widowmalerate)/sqrt(length(seasonalrates$widowmalerate))
min(seasonalrates$widowmalerate)
max(seasonalrates$widowmalerate)
sum(seasonalrates$Nwidowmale)

#~~plots

#plot N partnerships
Npartnershipsplot <- ggplot(seasonalrates) +
  geom_point(aes(x=PeriodStart, y = Npartnerships), size = 2) +
  theme_classic() + 
  theme(axis.text.x = element_text(angle=45, vjust = 0.5)) +
  scale_y_continuous(name="Number of breeding pairs", limits=c(70, 140), breaks=seq(70,140,10)) +
  scale_x_datetime(name="Season", date_breaks = "year", date_labels =  "%Y")

Npartnershipsplot


# plot divorcerates
divorceratesplot <- ggplot(seasonalrates) +
  geom_point(aes(x=PeriodStart, y = divorcerate, colour = factor(summer)), size =1.52) +
  theme_classic() + 
  theme(axis.text.x = element_text(angle=45, vjust = 0.5),
        legend.position = c(0.8,0.8))+
  scale_color_viridis(name = "Breeding season", begin = 0, end = 0.8, na.translate = F, discrete=TRUE, labels=c('Minor', 'Major')) +
  scale_y_continuous(name="Divorce rate", limits=c(0, 0.5), breaks=seq(0,0.5,0.05)) +
  scale_x_datetime(name="Season",date_breaks = "year", date_labels =  "%Y")

divorceratesplot

# plot widowrates
widowratesplot <- ggplot(seasonalrates) +
  geom_point(aes(x=PeriodStart, y = widowrate, colour = factor(summer)), size = 1.5) +
  theme_classic() + 
  theme(axis.text.x = element_text(angle=45, vjust = 0.5),
        legend.position = 'none')+
  scale_color_viridis(name = "Breeding season", begin = 0, end = 0.8, na.translate = F, discrete=TRUE, labels=c('Minor', 'Major')) +
  scale_y_continuous(name="Widowing rate", limits=c(0, 0.5), breaks=seq(0,0.6,0.05)) +
  scale_x_datetime(name="Season",date_breaks = "year", date_labels =  "%Y")

widowratesplot

plot_grid(divorceratesplot, widowratesplot, labels = c('A', 'B'))

# =================== CAUSES OF DIVORCE  =================== 

# Individual causes of divorce ====

# ~~ male traits

#global glmm
m_div_m <- glmer(divorce ~ ClutchEstMax*BrM_age + BrM_genoff*BrM_age + I(BrM_age^2) + BrM_massextr + ClutchEstMax*I(BrM_age^2) + BrM_genoff*I(BrM_age^2) +
                   mhelp + fhelp + TQextr + ASR*density + R + partnership_year_cat  + summer +
                   (1|FieldPeriodID) + (1|BrM) + (1|BrF) + (1|TerritoryID) ,
                 family=binomial (link="cloglog"), glmerControl(optimizer="bobyqa",optCtrl=list(maxfun=100000)),
                 data=s.nonwidows)
m_div_m_logit <- update(m_div_m, family=binomial (link = "logit"))
AIC(m_div_m, m_div_m_logit) # go with cloglog 

#diagnostics 

check_collinearity(m_div_m)
res_m <- simulateResiduals(fittedModel = m_div_m)
plotResiduals(res_m)
testResiduals(res_m)

#model averaging

options(na.action = na.fail)
model.set.m <- MuMIn::dredge(m_div_m, subset = dc(BrM_age, I(BrM_age^2)) && dc(ClutchEstMax*BrM_age, ClutchEstMax*I(BrM_age^2)) && dc(BrM_genoff*BrM_age, BrM_genoff*I(BrM_age^2)))
top.models.m <- MuMIn::get.models(model.set.m, subset = delta<=7) #top model set: AICc cutoff = 7
length(top.models.m) #N models in top model set

averaged.models.m <- MuMIn::model.avg(top.models.m) #model averaging
ma.m <- summary(averaged.models.m) #output of model averaging
best.model.m <- MuMIn::get.models(averaged.models.m, subset = 1)[[1]] #get variance random effects from best model


# male age effect on divorce pre-peak (young males)
prepeak.m <- glmer(divorce ~ BrM_age + BrM_genoff + ClutchEstMax + partnership_year_cat + TQextr  +
                     (1|FieldPeriodID) + (1|BrM) + (1|BrF) + (1|TerritoryID),
                   family=binomial (link="cloglog"), glmerControl(optimizer="bobyqa",optCtrl=list(maxfun=100000)),
                   data=s.nonwidows_prepeakmales)

summary(prepeak.m)


#diagnostics 

check_collinearity(prepeak.m)
res_prem <- simulateResiduals(fittedModel = prepeak.m)
plotResiduals(res_prem)
testResiduals(res_prem)

# male age effect on divorce post-peak (old males)

postpeak.m <- glmer(divorce ~ BrM_age + BrM_genoff + ClutchEstMax + partnership_year_cat + TQextr +
                      (1|FieldPeriodID) + (1|BrM) + (1|BrF) + (1|TerritoryID),
                    family=binomial (link="cloglog"), glmerControl(optimizer="bobyqa",optCtrl=list(maxfun=100000)),
                    data=s.nonwidows_postpeakmales)


summary(postpeak.m)

#diagnostics 

check_collinearity(postpeak.m)
res_postm <- simulateResiduals(fittedModel = postpeak.m)
plotResiduals(res_postm)
testResiduals(res_postm)


#model prediction

# age

predDFdivmage <- data.frame(ClutchEstMax = mean(s.nonwidows$ClutchEstMax),
                            BrM_genoff = mean(s.nonwidows$BrM_genoff),
                            density = mean(s.nonwidows$density),
                            TQextr = mean(s.nonwidows$TQextr),
                            partnership_year_cat = mean(s.nonwidows$partnership_year_cat),
                            R = mean(s.nonwidows$R),
                            ASR = mean(s.nonwidows$ASR),
                            mhelp = '0',
                            fhelp = '0',
                            summer = '1',
                            BrM_massextr = mean(s.nonwidows$BrM_massextr),
                            BrM_age = unique(sort(s.nonwidows$BrM_age)),
                            BrM_age_raw = unique(sort(nonwidows$BrM_age))) #unscaled

predDFdivmage$preddiv <- MuMIn:::predict.averaging(averaged.models.m7, predDFdivmage, re.form=NA, type='response', full=T) 

ageMsum <- nonwidows %>% group_by(agecatM) %>%
  summarise(N = length(divorce), meandiv = mean(divorce), sddiv = sd(divorce), sediv = sddiv/sqrt(length(divorce)), upper = meandiv+sediv, lower = meandiv-sediv, totdiv = sum(divorce))

ageMdivorceplot <- ggplot() + 
  #layout
  scale_y_continuous(name = "", breaks= seq(0,.7,.1)) + 
  scale_x_continuous(name = "Age (years)", breaks= seq(0,17,1)) +
  theme_classic() +
  theme(axis.text.x = element_text(size = 8), axis.text.y = element_text(size = 8),
        axis.title.x = element_text(size = 10), axis.title.y = element_text(size = 10),
        legend.title = element_text(size = 10), legend.text = element_text(size = 10))+
  #sample sizes
  geom_text(data = ageMsum, aes(x=agecatM, y =.72, label=N), size = 2.5, colour = "grey30") +
  #raw data
  geom_point(data = ageMsum, aes(x=agecatM, y =meandiv), size = 2, colour = "grey30")+
  geom_linerange(data = ageMsum, aes(x=agecatM, ymax =upper, ymin=lower), lwd = .5, colour = "grey30")   +
  geom_linerange(data = ageMsum, aes(x=agecatM, ymax =meandiv, ymin=lower), lwd = .5, colour = "grey30") +
  #predicted
  geom_line(data=predDFdivmage,aes(x=(BrM_age_raw/365),y=preddiv), colour = "blue", lwd=1)

ageMdivorceplot

# partnership length
predDFdivmpairlength <- data.frame(ClutchEstMax = mean(s.nonwidows$ClutchEstMax),
                                   BrM_genoff = mean(s.nonwidows$BrM_genoff),
                                   density = mean(s.nonwidows$density),
                                   TQextr = mean(s.nonwidows$TQextr),
                                   BrM_age = mean(s.nonwidows$BrM_age),
                                   R = mean(s.nonwidows$R),
                                   ASR = mean(s.nonwidows$ASR),
                                   mhelp = '0',
                                   fhelp = '0',
                                   meanfl = mean(s.nonwidows$meanfl),
                                   BrM_massextr = mean(s.nonwidows$BrM_massextr),
                                   partnership_year_cat = unique(sort(s.nonwidows$partnership_year_cat)),
                                   partnership_year_raw = unique(sort(nonwidows$partnership_year_cat))) #unscaled

predDFdivmpairlength$preddiv <- MuMIn:::predict.averaging(averaged.models.m, predDFdivmpairlength, re.form=NA, type='response', full=T) #se.fit only works for lmer...

pairlengthsum <- s.nonwidows %>% group_by(partnership_year_cat) %>%
  summarise(N = length(divorce), meandiv = mean(divorce), sddiv = sd(divorce), sediv = sddiv/sqrt(length(divorce)), upper = meandiv+sediv, lower = meandiv-sediv, totdiv = sum(divorce))
pairlengthsum$partnership_year_raw <- unique(sort(nonwidows$partnership_year_cat)) #unscaled

pairtenuredivorceplot <- ggplot() + 
  #layout
  scale_y_continuous(name = "Divorce likelihood", limits = c(0, 0.25)) + 
  scale_x_continuous(name = "Pair tenure (years)", breaks= seq(0,15,1)) +
  theme_classic() +
  theme(axis.text.x = element_text(size = 17), axis.text.y = element_text(size = 17),
        axis.title.x = element_text(size = 13), axis.title.y = element_text(size = 13),
        legend.title = element_text(size = 13), legend.text = element_text(size = 14))+
  #sample sizes
  geom_text(data = pairlengthsum, aes(x=partnership_year_raw, y =0.25, label=N), size = 4, colour = "grey30") +
  #raw data
  geom_point(data = pairlengthsum, aes(x=partnership_year_raw, y =meandiv), size = 4, colour = "grey30")+
  geom_linerange(data = pairlengthsum, aes(x=partnership_year_raw, ymax =upper, ymin=lower), lwd = .5, colour = "grey30")   +
  geom_linerange(data = pairlengthsum, aes(x=partnership_year_raw, ymax =meandiv, ymin=lower), lwd = .5, colour = "grey30")

pairtenure_m_divorceplot <- pairtenuredivorceplot +
  #predicted
  geom_line(data=predDFdivmpairlength,aes(x=partnership_year_raw,y=preddiv), colour = "maroon4", lwd=1.5)

pairtenure_m_divorceplot


# ~~ female traits

#global glmm
m_div_f <- glmer(divorce ~ ClutchEstMax*BrF_age + BrF_genoff*BrF_age + I(BrF_age^2) + BrF_massextr + ClutchEstMax*I(BrF_age^2) + BrF_genoff*I(BrF_age^2) +
                   mhelp + fhelp + TQextr + ASR*density + R + partnership_year_cat + summer + #if help interacts with RS or ASR*density, VIF >3
                   (1|FieldPeriodID) + (1|BrM) + (1|BrF) + (1|TerritoryID) ,
                 family=binomial (link="cloglog"), glmerControl(optimizer="bobyqa",optCtrl=list(maxfun=100000)),
                 data=s.nonwidows)

m_div_f_logit <- update(m_div_f, family=binomial (link = "logit"))
summary(m_div_f)
#diagnostics 

check_collinearity(m_div_f)
res_f <- simulateResiduals(fittedModel = m_div_f)
plotResiduals(res_f)
testResiduals(res_f)

#model averaging

options(na.action = na.fail)
model.set.f <- MuMIn::dredge(m_div_f, subset = dc(BrF_age, I(BrM_age^2)) && dc(ClutchEstMax*BrF_age, ClutchEstMax*I(BrF_age^2)) && dc(BrF_genoff*BrF_age, BrF_genoff*I(BrF_age^2)))
top.models.f <- MuMIn::get.models(model.set.f, subset = delta<=7) #top model set: AICc cutoff = 7
length(top.models.f) #N models in top model set

averaged.models.f <- MuMIn::model.avg(top.models.f) #model averaging
ma.f <- summary(averaged.models.f) #output of model averaging
best.model.f <- MuMIn::get.models(model.set.f, subset = 1)[[1]] #get variance random effects from best model

#model prediction

#age

predDFdivfage <- data.frame(ClutchEstMax = mean(s.nonwidows$ClutchEstMax),
                            BrF_genoff = mean(s.nonwidows$BrF_genoff),
                            density = mean(s.nonwidows$density),
                            TQextr = mean(s.nonwidows$TQextr),
                            partnership_year_cat = mean(s.nonwidows$partnership_year_cat),
                            R = mean(s.nonwidows$R),
                            ASR = mean(s.nonwidows$ASR),
                            mhelp = '0',
                            fhelp = '0',
                            summer = '1',
                            BrF_massextr = mean(s.nonwidows$BrF_massextr),
                            BrF_age = unique(sort(s.nonwidows$BrF_age)),
                            BrF_age_raw = unique(sort(nonwidows$BrF_age))) #unscaled

predDFdivfage$preddiv <- MuMIn:::predict.averaging(averaged.models.f7, predDFdivfage, re.form=NA, type='response', se.fit = T) 

ageFsum <- nonwidows %>% group_by(agecatF) %>%
  summarise(N = length(divorce), meandiv = mean(divorce), 
            sddiv = sd(divorce), sediv = sddiv/sqrt(length(divorce)), 
            upper = meandiv+sediv, lower = meandiv-sediv, 
            margin = qt(0.975,df=N-1)*sddiv/sqrt(N),
            upperCI = meandiv + margin, lowerCI = meandiv - margin,
            totdiv = sum(divorce))

ageFdivorceplot <- ggplot() + 
  #layout
  scale_y_continuous(name = "Divorce propensity", breaks= seq(0,.7,.1)) + 
  scale_x_continuous(name = "Female age (years)", breaks= seq(0,18,1)) +
  theme_classic() +
  theme(axis.text.x = element_text(size = 8), axis.text.y = element_text(size = 8),
        axis.title.x = element_text(size = 10), axis.title.y = element_text(size = 10),
        legend.title = element_text(size = 10), legend.text = element_text(size = 10))+
  #sample sizes
  geom_text(data = ageFsum, aes(x=agecatF, y =0.72, label=N), size = 2.5, colour = "grey30") +
  #raw data
  geom_point(data = ageFsum, aes(x=agecatF, y =meandiv), size = 2, colour = "grey30")+
  geom_linerange(data = ageFsum, aes(x=agecatF, ymax =upper, ymin=lower), lwd = .5, colour = "grey30")   +
  geom_linerange(data = ageFsum, aes(x=agecatF, ymax =meandiv, ymin=lower), lwd = .5, colour = "grey30") +
  #predicted
  geom_line(data=predDFdivfage,aes(x=(BrF_age_raw/365),y=preddiv), colour = "maroon", lwd=1)

ageFdivorceplot

#age plots together
plot_grid(ageFdivorceplot, ageMdivorceplot, labels = c('A', 'B'), label_size = 10, label_x = 0.2)

#partnership length using female traits model

predDFdivfpairlength <- data.frame(ClutchEstMax = mean(s.nonwidows$ClutchEstMax),
                                   BrF_genoff = mean(s.nonwidows$BrF_genoff),
                                   density = mean(s.nonwidows$density),
                                   TQextr = mean(s.nonwidows$TQextr),
                                   BrF_age = mean(s.nonwidows$BrF_age),
                                   R = mean(s.nonwidows$R),
                                   ASR = mean(s.nonwidows$ASR),
                                   mhelp = '0',
                                   fhelp = '0',
                                   meanfl = mean(s.nonwidows$meanfl),
                                   BrF_massextr = mean(s.nonwidows$BrF_massextr),
                                   partnership_year_cat = unique(sort(s.nonwidows$partnership_year_cat)),
                                   partnership_year_raw = unique(sort(nonwidows$partnership_year_cat))) #unscaled

predDFdivfpairlength$preddiv <- MuMIn:::predict.averaging(averaged.models.f, predDFdivfpairlength, re.form=NA, type='response', full=T) #se.fit only works for lmer...

pairtenure_f_divorceplot <- pairtenuredivorceplot +
  #predicted
  geom_line(data=predDFdivfpairlength,aes(x=partnership_year_raw,y=preddiv), colour = "maroon4", lwd=1.5)

pairtenure_f_divorceplot

pairtenure_mf_divorceplot <- pairtenuredivorceplot +
  #predicted
  geom_line(data=predDFdivmpairlength,aes(x=partnership_year_raw,y=preddiv), colour = "navy", lwd=1.5) +
  geom_line(data=predDFdivfpairlength,aes(x=partnership_year_raw,y=preddiv), colour = "maroon4", lwd=1.5)

pairtenure_mf_divorceplot #similar

#nr of partnerships ending in divorce per year of partnership length
partnerships %>% group_by(pair_ID) %>% slice_max(PeriodStart) %>% ungroup() %>% 
  filter(divorce ==1) %>% 
  group_by(partnership_year_cat)%>% summarise(n=n())

#nr of partnerships ending in divorce per clutch size
partnerships %>% group_by(pair_ID) %>% slice_max(PeriodStart) %>% ungroup() %>% 
  filter(divorce ==1) %>% 
  group_by(ClutchEstMax)%>% summarise(n=n())

partnerships %>% 
  group_by(ClutchEstMax)%>% summarise(n=n())

# Individual consequences of divorce ====

# Summary stats: post divorce ====

#summary social status and dispersal post pair disruption
ChangeMales %>% group_by(BrM_statuslead_cat, BrM_disp, ending) %>% 
  summarise(N = length(BrM))

ChangeFemales %>% group_by(BrF_statuslead_cat, BrF_disp, ending) %>% 
  summarise(N = length(BrF))


# Change in partner and territory quality ====

#~~female partner and territory change

#~~delta mass male partner 

#model
mBrMmass <- lmer(dBrM_mass ~ endingstay + summer +
                   (1|BrM) + (1|BrMlead) + (1|FieldPeriodID),
                 control = lmerControl(optimizer="bobyqa"), 
                 data=ChangeFemales)
summary(mBrMmass)
confint(mBrMmass)

#check significance of fixed effect
mBrMmass_summer<-update(mBrMmass, ~ . -endingstay)
mBrMmass_ending<-update(mBrMmass, ~ . -summer)
mBrMmass_null<-update(mBrMmass_ending, ~ . -endingstay)

anova(mBrMmass, mBrMmass_summer)
anova(mBrMmass, mBrMmass_ending)
anova(mBrMmass, mBrMmass_null)

#pairwise comparisons using t statistic
lsmeans(mBrMmass, pairwise~endingstay)

# diagnostics
res_BrMmass <- simulateResiduals(fittedModel = mBrMmass)

testResiduals(res_BrMmass)


#`~~delta relatedness to male partner 

#model
mBrM_R <- lmer(dR ~ endingstay + 
                 (1|BrM) + (1|BrMlead) + (1|FieldPeriodID),
               control = lmerControl(optimizer="bobyqa"), 
               data=ChangeFemales)
summary(mBrM_R)
confint(mBrM_R)

#check significance of fixed effect
mBrM_R_null<-update(mBrM_R, ~ . -endingstay)
anova(mBrM_R, mBrM_R_null)

#pairwise comparisons using t statistic
lsmeans(mBrM_R, pairwise~endingstay)

# diagnostics
res_BrM_R <- simulateResiduals(fittedModel = mBrM_R)

testResiduals(res_BrM_R)


#`~~delta territory quality 
ChangeFemalesTQ <- ChangeFemales[!is.na(ChangeFemales$dTQ),]
ChangeFemalesTQ$dTQ <- as.numeric(ChangeFemalesTQ$dTQ)
ChangeFemalesTQ <- ChangeFemalesTQ %>% filter(endingstay %in% c("divorce_0","m_died_0"))

table(ChangeFemalesTQ$endingstay)
mTQfemales <- lmer(dTQ ~ endingstay + summer  +
                     (1|FieldPeriodID), 
                   control = lmerControl(optimizer="bobyqa"),
                   data=ChangeFemalesTQ)
summary(mTQfemales)
confint(mTQfemales)

#check significance of fixed effect
mTQfemales_summer<-update(mTQfemales, ~ . -endingstay)
mTQfemales_ending<-update(mTQfemales, ~ . -summer)
mTQfemales_null<-update(mTQfemales_ending, ~ . -endingstay)

anova(mTQfemales, mTQfemales_summer)
anova(mTQfemales, mTQfemales_ending)
anova(mTQfemales, mTQfemales_null)


#pairwise comparisons using t statistic
lsmeans(mTQfemales, pairwise~endingstay)

# diagnostics
res_TQf <- simulateResiduals(fittedModel = mTQfemales)

testResiduals(res_TQf)


#~~male partner and territory change

#~~delta mass female partner 

#model
mBrFmass <- lmer(dBrF_mass ~ endingstay + summer +
                   (1|BrF) + (1|BrFlead) + (1|FieldPeriodID),
                 control = lmerControl(optimizer="bobyqa"), 
                 data=ChangeMales)
summary(mBrFmass)
confint(mBrFmass)

#check significance of fixed effect
mBrFmass_summer<-update(mBrFmass, ~ . -endingstay)
mBrFmass_ending<-update(mBrFmass, ~ . -summer)
mBrFmass_null<-update(mBrFmass_ending, ~ . -endingstay)

anova(mBrFmass, mBrFmass_summer)
anova(mBrFmass, mBrFmass_ending)
anova(mBrFmass, mBrFmass_null)

#pairwise comparisons using t statistic
lsmeans(mBrFmass, pairwise~endingstay)

# diagnostics
res_BrFmass <- simulateResiduals(fittedModel = mBrFmass)

testResiduals(res_BrFmass)

#`~~delta relatedness to female partner 

#model
mBrF_R <- lmer(dR ~ endingstay +
                 (1|BrF) + (1|BrFlead) + (1|FieldPeriodID),
               control = lmerControl(optimizer="bobyqa"), 
               data=ChangeMales)
summary(mBrF_R)
confint(mBrF_R)

#check significance of fixed effect
mBrF_R_summer<-update(mBrF_R, ~ . -endingstay)
mBrF_R_ending<-update(mBrF_R, ~ . -summer)
mBrF_R_null<-update(mBrF_R_ending, ~ . -endingstay)

anova(mBrF_R, mBrF_R_summer)
anova(mBrF_R, mBrF_R_ending)
anova(mBrF_R, mBrF_R_null)

#pairwise comparisons using t statistic
lsmeans(mBrF_R, pairwise~endingstay) # divorcing individuals that disperse higher relatedness to new partner than widowed individuals that stay in ter ????

# diagnostics
res_BrF_R <- simulateResiduals(fittedModel = mBrF_R)

testResiduals(res_BrF_R) #some outliers
testOutliers(res_BrF_R, type = "bootstrap")

# remove outliers and test again
ChangeMales_no_outlierR <- ChangeMales %>% ungroup() %>% 
  filter(!is.na(dR)) %>% 
  filter(!(abs(dR - median(dR)) > 2*sd(dR)))

#model
mBrF_R_outrem <- update(mBrF_R, data=ChangeMales_no_outlierR)

summary(mBrF_R_outrem)
confint(mBrF_R_outrem)

#check significance of fixed effect

mBrF_R_summeroutrem<-update(mBrF_R_outrem, ~ . -endingstay)
mBrF_R_endingoutrem<-update(mBrF_R_outrem, ~ . -summer)
mBrF_R_nulloutrem<-update(mBrF_R_endingoutrem, ~ . -endingstay)

anova(mBrF_R_outrem, mBrF_R_summeroutrem)
anova(mBrF_R_outrem, mBrF_R_endingoutrem)
anova(mBrF_R_outrem, mBrF_R_nulloutrem)

#pairwise comparisons using t statistic
lsmeans(mBrF_R_outrem, pairwise~endingstay) #effect no longer there

# diagnostics
res_BrF_R_outrem <- simulateResiduals(fittedModel = mBrF_R_outrem)

testResiduals(res_BrF_R_outrem) 

#values
ChangeMales %>% ungroup() %>% group_by(endingstay) %>% 
  summarise(meandR = mean(dR, na.rm = T),
            sddR = sd(dR, na.rm = T),
            maxdR = max(dR, na.rm = T),
            mindR = min(dR, na.rm = T))

#`~~delta territory quality 
ChangeMalesTQ <- ChangeMales[!is.na(ChangeMales$dTQ),]
ChangeMalesTQ <- ChangeMalesTQ %>% filter(endingstay %in% c("divorce_0","f_died_0"))
table(ChangeMalesTQ$endingstay)

mTQmales <- lmer(dTQ ~ endingstay  + summer +
                   (1|FieldPeriodID) + (1|TerritoryID), 
                 control = lmerControl(optimizer="bobyqa"),
                 data=ChangeMalesTQ)
summary(mTQmales)
confint(mTQmales)

#check significance of fixed effect
mTQmales_summer<-update(mTQmales, ~ . -endingstay)
mTQmales_ending<-update(mTQmales, ~ . -summer)
mTQmales_null<-update(mTQmales_ending, ~ . -endingstay)
anova(mTQmales,mTQmales_summer)
anova(mTQmales,mTQmales_ending)
anova(mTQmales,mTQmales_null)

#pairwise comparisons using t statistic
lsmeans(mTQmales, pairwise~endingstay)

# diagnostics
res_TQm <- simulateResiduals(fittedModel = mTQmales)

testResiduals(res_TQm)


# Short term reproductive consequences divorce ====

#~~ females
s.cons_data_f$partnership_status_prev_kept <- as.factor(s.cons_data_f$partnership_status_prev_kept)
s.cons_data_f <- within(s.cons_data_f, partnership_status_prev_kept <- relevel(partnership_status_prev_kept, ref = 3))

#model
m_cons_f <- glmer(BrF_genoff ~ factor(partnership_status_prev_kept) + BrF_age + I(BrF_age^2) + BrM_age + I(BrM_age^2) + fhelp + mhelp +partnership_year_cat + summer +
                    (1|FieldPeriodID) + (1|TerritoryID) + (1|BrF) + (1|BrM),
                  family=poisson(link = "log"), glmerControl(optimizer="bobyqa",optCtrl=list(maxfun=100000)),
                  data=s.cons_data_f)

m_cons_f_zi <- glmmTMB(BrF_genoff ~ partnership_status_prev_kept + BrF_age + I(BrF_age^2) + BrM_age + I(BrM_age^2) + fhelp + mhelp +partnership_year_cat + summer +
                         (1|FieldPeriodID) + (1|TerritoryID) + (1|BrF) + (1|BrM),
                       family=poisson,ziformula = ~1,
                       data=s.cons_data_f)

m_cons_fsqrt <- glmer(BrF_genoff ~ partnership_status_prev_kept + BrF_age + I(BrF_age^2) + BrM_age + I(BrM_age^2) + fhelp + mhelp +partnership_year_cat + summer +
                        (1|FieldPeriodID) + (1|TerritoryID) + (1|BrF) + (1|BrM),
                      family=poisson(link = "sqrt"), glmerControl(optimizer="bobyqa",optCtrl=list(maxfun=100000)),
                      data=s.cons_data_f)

compare_performance(m_cons_f,m_cons_f_zi,m_cons_fsqrt)# go with non zero inflated poisson 
m_cons_f

#pairwise comparisons using t statistic
lsmeans(m_cons_f, pairwise~partnership_status_prev_kept)

# diagnostics
check_collinearity(m_cons_f)
res_cons_f <- simulateResiduals(fittedModel = m_cons_f)
plotResiduals(res_cons_f)
testResiduals(res_cons_f)
testDispersion(res_cons_f)

#~~ males

s.cons_data_m$partnership_status_prev_kept <- as.factor(s.cons_data_m$partnership_status_prev_kept)
s.cons_data_m <- within(s.cons_data_m, partnership_status_prev_kept <- relevel(partnership_status_prev_kept, ref = 3))

#model
m_cons_m <- glmer(BrM_genoff ~ partnership_status_prev_kept + BrM_age + I(BrM_age^2) + BrF_age + I(BrF_age^2) + fhelp + mhelp +partnership_year_cat + summer +
                    (1|FieldPeriodID) + (1|TerritoryID) + (1|BrM) + (1|BrF),
                  family=poisson(link = "log"), glmerControl(optimizer="bobyqa",optCtrl=list(maxfun=100000)),
                  data=s.cons_data_m)

m_cons_m_zi <- glmmTMB(BrM_genoff ~ partnership_status_prev_kept + BrM_age + I(BrM_age^2) + BrF_age + I(BrF_age^2) + fhelp + mhelp +partnership_year_cat + summer +
                         (1|FieldPeriodID) + (1|TerritoryID) + (1|BrM) + (1|BrF),
                       family=poisson,ziformula = ~1,
                       data=s.cons_data_m)

m_cons_msqrt <- glmer(BrM_genoff ~ partnership_status_prev_kept + BrM_age + I(BrM_age^2) + BrF_age + I(BrF_age^2) + fhelp + mhelp +partnership_year_cat + summer +
                        (1|FieldPeriodID) + (1|TerritoryID) + (1|BrM) + (1|BrF),
                      family=poisson(link = "sqrt"), glmerControl(optimizer="bobyqa",optCtrl=list(maxfun=100000)),
                      data=s.cons_data_m)

compare_performance(m_cons_m,m_cons_m_zi,m_cons_msqrt)# go with non zero inflated poisson 
m_cons_m

#pairwise comparisons using t statistic
lsmeans(m_cons_m, pairwise~partnership_status_prev_kept)

# diagnostics
check_collinearity(m_cons_m)
res_cons_m <- simulateResiduals(fittedModel = m_cons_m)

plotResiduals(res_cons_m)
testResiduals(res_cons_m)

#~~ do divorced individuals they do better than individuals that failed to reproduce but stayed faithful?

#~~ females
s.cons_data_f_poor$partnership_status_prev_kept <- as.factor(s.cons_data_f_poor$partnership_status_prev_kept)
s.cons_data_f_poor <- within(s.cons_data_f_poor, partnership_status_prev_kept <- relevel(partnership_status_prev_kept, ref = 3))

#model
m_cons_f_poor <- glmer(BrF_genoff ~ partnership_status_prev_kept + BrF_age + I(BrF_age^2) + BrM_age + I(BrM_age^2) + fhelp + mhelp +partnership_year_cat + summer +
                         (1|FieldPeriodID) + (1|TerritoryID) + (1|BrF) + (1|BrM),
                       family=poisson(link = "log"), glmerControl(optimizer="bobyqa",optCtrl=list(maxfun=100000)),
                       data=s.cons_data_f_poor)
summary(m_cons_f_poor)

#pairwise comparisons using t statistic
lsmeans(m_cons_f_poor, pairwise~partnership_status_prev_kept)

# diagnostics
check_collinearity(m_cons_f_poor)
res_cons_f_poor <- simulateResiduals(fittedModel = m_cons_f_poor)

plotResiduals(res_cons_f_poor)
testResiduals(res_cons_f_poor)

#~~ males
s.cons_data_m_poor$partnership_status_prev_kept <- as.factor(s.cons_data_m_poor$partnership_status_prev_kept)
s.cons_data_m_poor <- within(s.cons_data_m_poor, partnership_status_prev_kept <- relevel(partnership_status_prev_kept, ref = 3))

#model
m_cons_m_poor <- glmer(BrM_genoff ~ partnership_status_prev_kept + BrM_age + I(BrM_age^2) + BrF_age + I(BrF_age^2) + fhelp + mhelp +partnership_year_cat + summer +
                         (1|FieldPeriodID) + (1|TerritoryID) + (1|BrM) + (1|BrF),
                       family=poisson(link = "log"), glmerControl(optimizer="bobyqa",optCtrl=list(maxfun=100000)),
                       data=s.cons_data_m_poor)
summary(m_cons_m_poor)

#pairwise comparisons using t statistic
lsmeans(m_cons_m_poor, pairwise~partnership_status_prev_kept)

# diagnostics
check_collinearity(m_cons_m_poor)
res_cons_m_poor <- simulateResiduals(fittedModel = m_cons_m_poor)

plotResiduals(res_cons_m_poor)
testResiduals(res_cons_m_poor)


# Long term reproductive consequences divorce ====


#~~ annual RS

#~~ males
s.EarlyLifeM$EverDivorceStay <- as.factor(s.EarlyLifeM$EverDivorceStay)
#model
m_RSearlyM <- glmer(RSgen ~ age*EverDivorceStay+ I(age^2)*EverDivorceStay+ longevity + AFD + EverDivorceStay  + age +  I(age^2) + 
                      (1|FieldPeriodID) + (1|BirdID) + (1|TerritoryID), 
                    family=poisson(link = "log"), glmerControl(optimizer="bobyqa",optCtrl=list(maxfun=100000)),
                    data=s.EarlyLifeM)

m_RSearlyMzi <- glmmTMB(RSgen ~ age*EverDivorceStay+ I(age^2)*EverDivorceStay+ longevity + AFD + EverDivorceStay  + age +  I(age^2) + 
                          (1|FieldPeriodID) + (1|BirdID) + (1|TerritoryID), 
                        family=poisson, ziformula = ~1,
                        data=s.EarlyLifeM)

compare_performance(m_RSearlyM, m_RSearlyMzi) #go with non zero inflated

summary(m_RSearlyM)

#pairwise comparisons using t statistic
lsmeans(m_RSearlyM, pairwise~I(age^2)*EverDivorceStay)

# diagnostics
check_collinearity(update(m_RSearlyM, ~ . -age*EverDivorceStay)) # VIF without interaction
res_RSearlyM <- simulateResiduals(fittedModel = m_RSearlyM)

plotResiduals(res_RSearlyM)
testResiduals(res_RSearlyM)

#change reference category to no divorce
s.EarlyLifeM <- within(s.EarlyLifeM, EverDivorceStay <- relevel(EverDivorceStay, ref = 2))
m_RSearlyM2 <- update(m_RSearlyM, data = s.EarlyLifeM)
summary(m_RSearlyM2)

#change reference category to stay br
s.EarlyLifeM <- within(s.EarlyLifeM, EverDivorceStay <- relevel(EverDivorceStay, ref = 3))
m_RSearlyM3 <- update(m_RSearlyM, data = s.EarlyLifeM)
summary(m_RSearlyM3)

#~~ females
s.EarlyLifeF$EverDivorceStay <- as.factor(s.EarlyLifeF$EverDivorceStay)

#model
m_RSearlyF <- glmer(RSgen ~ age*EverDivorceStay+ I(age^2)*EverDivorceStay+ longevity + AFD + EverDivorceStay  + age +  I(age^2) + 
                      (1|FieldPeriodID) + (1|BirdID) + (1|TerritoryID), 
                    family=poisson(link = "log"), glmerControl(optimizer="bobyqa",optCtrl=list(maxfun=100000)),
                    data=s.EarlyLifeF)

m_RSearlyFzi <- glmmTMB(RSgen ~ age*EverDivorceStay+ I(age^2)*EverDivorceStay+ longevity + AFD + EverDivorceStay  + age +  I(age^2) + 
                          (1|FieldPeriodID) + (1|BirdID) + (1|TerritoryID), 
                        family=poisson, ziformula = ~1,
                        data=s.EarlyLifeF)

compare_performance(m_RSearlyF, m_RSearlyFzi) #go with non zero inflated
summary(m_RSearlyF)

#pairwise comparisons using t statistic
lsmeans(m_RSearlyF, pairwise~I(age^2)*EverDivorceStay)

# diagnostics
check_collinearity(update(m_RSearlyF, ~ . -I(age^2)*EverDivorceStay)) # VIF without interaction
res_RSearlyF <- simulateResiduals(fittedModel = m_RSearlyF)

testResiduals(res_RSearlyF) 
testZeroInflation(res_RSearlyF)

#change reference category to no divorce
m_RSearlyF2 <- update(m_RSearlyF, data = s.EarlyLifeF)
summary(m_RSearlyF2)

#change reference category to stay br
s.EarlyLifeF <- within(s.EarlyLifeF, EverDivorceStay <- relevel(EverDivorceStay, ref = 3))
m_RSearlyF3 <- update(m_RSearlyM, data = s.EarlyLifeF)
summary(m_RSearlyF3)

#~~ totRS
s.EarlyLifelongRS_F <- within(s.EarlyLifelongRS_F, EverDivorceStay <- relevel(EverDivorceStay, ref = "no divorce")) #make no divorce reference category

#~~females
m_totRS_F <- glmer(totRS ~ AFD + EverDivorceStay +
                     (1|firstBr) +(1|firstTer), 
                   family=poisson(link = "log"), glmerControl(optimizer="bobyqa",optCtrl=list(maxfun=100000)),
                   data=s.EarlyLifelongRS_F)
summary(m_totRS_F)

#diagnostics

check_collinearity(m_totRS_F) # VIF 

res_totRS_F <- simulateResiduals(fittedModel = m_totRS_F)

plotResiduals(res_totRS_F)
testResiduals(res_totRS_F) 

#change reference category to stay br
s.EarlyLifelongRS_F <- within(s.EarlyLifelongRS_F, EverDivorceStay <- relevel(EverDivorceStay, ref = "stayBr"))
m_totRS_F2 <- update(m_totRS_F, data = s.EarlyLifelongRS_F)
summary(m_totRS_F2)
s.EarlyLifelongRS_M %>% group_by(EverDivorceStay) %>% summarise(n=n())

#~~males
m_totRS_M <- glmer(totRS ~AFD+EverDivorceStay + 
                     (1|firstBr) +(1|firstTer), 
                   family=poisson(link = "log"), glmerControl(optimizer="bobyqa",optCtrl=list(maxfun=100000)),
                   data=s.EarlyLifelongRS_M)
summary(m_totRS_M)

#diagnostics

check_collinearity(m_totRS_M) # VIF 

res_totRS_M <- simulateResiduals(fittedModel = m_totRS_M)

plotResiduals(res_totRS_M)
testResiduals(res_totRS_M) 

#change reference category to stay br
s.EarlyLifelongRS_M <- within(s.EarlyLifelongRS_M, EverDivorceStay <- relevel(EverDivorceStay, ref = "stayBr"))
m_totRS_M2 <- update(m_totRS_M, data = s.EarlyLifelongRS_M)
summary(m_totRS_M2)

##rerun but merge divorces
#model
m_totRStmb_1 <- glmmTMB(totRS ~ loglongevity*divorceyoung +AFD*divorceyoung  + 
                          (1 | firstBr) +(1|Sex), 
                        family=poisson(link = "log"),
                        data=s.EarlyLifelongRS)

summary(m_totRStmb_1)
confint(m_totRStmb_1)

#diagnostics
res_totRStmb_1 <- simulateResiduals(fittedModel = m_totRStmb_1)

plotResiduals(res_totRStmb_1)
testResiduals(res_totRStmb_1)

#~~ meanRS 

#model
m_meanRS <- lmer(meanRS ~ loglongevity*EverDivorceStay +AFD*EverDivorceStay + EverDivorceStay + Sex +
                   (1|firstBr),
                 control = lmerControl(optimizer="bobyqa"), 
                 data=s.EarlyLifelongRS)

summary(m_meanRS)
confint(m_meanRS)

#pairwise comparisons using t statistic
lsmeans(m_meanRS, pairwise~EverDivorceStay)

# diagnostics
res_meanRS <- simulateResiduals(fittedModel = m_meanRS)

plotResiduals(res_meanRS)
testResiduals(res_meanRS)

##rerun but merge divorces

#model
m_meanRS_1 <- lmer(meanRS ~ loglongevity*divorceyoung +AFD*divorceyoung + divorceyoung + Sex +
                     (1|firstBr),
                   control = lmerControl(optimizer="bobyqa"), 
                   data=s.EarlyLifelongRS)

summary(m_meanRS_1)
confint(m_meanRS_1)

# diagnostics
res_meanRS_1 <- simulateResiduals(fittedModel = m_meanRS_1)

plotResiduals(res_meanRS_1)
testResiduals(res_meanRS_1)

# Survival consequences divorce ====

# check numbers 

EarlyLifesurv %>% group_by(EverDivorceStay) %>% summarise(n=n())
mumsEarlyLifesurv %>% group_by(EverDivorceStay) %>% summarise(n=n())


#~~ coxme model both
m_survival <- coxme(Surv(longevityInt, died) ~ EverDivorceStay + Sex + s.MAC + 
                      + (1|firstBr) + (1|GeneticMother), data = mumsEarlyLifesurv)
m_survival


#diagnostics
vif.mer <- function (fit) {
  ## adapted from rms::vif
  
  v <- vcov(fit)
  nam <- names(fixef(fit))
  
  ## exclude intercepts
  ns <- sum(1 * (nam == "Intercept" | nam == "(Intercept)"))
  if (ns > 0) {
    v <- v[-(1:ns), -(1:ns), drop = FALSE]
    nam <- nam[-(1:ns)]
  }
  
  d <- diag(v)^0.5
  v <- diag(solve(v/(d %o% d)))
  names(v) <- nam
  v
}

vif.mer(m_survival)

test.ph <- cox.zph(m_survival)
test.ph
ggcoxzph(test.ph)

#~~ coxme model males
mumsEarlyLifesurv_m <- within(mumsEarlyLifesurv_m, EverDivorceStay <- relevel(EverDivorceStay, ref = "no divorce")) #make no divorce reference category

m_survival_m <- coxme(Surv(longevityInt, died) ~ EverDivorceStay  + s.MAC + 
                        + (1|firstBr) + (1|GeneticMother), data = mumsEarlyLifesurv_m)
m_survival_m

mumsEarlyLifesurv_m <- within(mumsEarlyLifesurv_m, EverDivorceStay <- relevel(EverDivorceStay, ref = "leaveBr")) #make no divorce reference category

m_survival_m <- coxme(Surv(longevityInt, died) ~ EverDivorceStay  + s.MAC + 
                        + (1|firstBr) + (1|GeneticMother), data = mumsEarlyLifesurv_m)
m_survival_m

#diagnostics
vif.mer(m_survival_m)

test.ph_m <- cox.zph(m_survival_m)
test.ph_m
ggcoxzph(test.ph_m)

#~~ coxme model females
mumsEarlyLifesurv_f <- within(mumsEarlyLifesurv_f, EverDivorceStay <- relevel(EverDivorceStay, ref = "leaveBr")) #make no divorce reference category

m_survival_f <- coxme(Surv(longevityInt, died) ~ EverDivorceStay  + s.MAC + 
                        + (1|firstBr) + (1|GeneticMother), data = mumsEarlyLifesurv_f)
m_survival_f

mumsEarlyLifesurv_f <- within(mumsEarlyLifesurv_f, EverDivorceStay <- relevel(EverDivorceStay, ref = "no divorce")) #make no divorce reference category

m_survival_f <- coxme(Surv(longevityInt, died) ~ EverDivorceStay  + s.MAC + 
                        + (1|firstBr) + (1|GeneticMother), data = mumsEarlyLifesurv_f)
m_survival_f
#diagnostics
vif.mer(m_survival_f)

test.ph_f <- cox.zph(m_survival_f)
test.ph_f
ggcoxzph(test.ph_f)

#model predictions female
surv_object_plotf <- Surv(time = mumsEarlyLifesurv_f$longevityInt, event = mumsEarlyLifesurv_f$died)
surv_plot_dataf <- survfit(surv_object_plotf ~ EverDivorceStay , data = mumsEarlyLifesurv_f)
survival_graphf <- ggsurvplot(surv_plot_dataf, data = mumsEarlyLifesurv_f, pval = FALSE, 
                              pval.coord = c(1, 0.9), conf.int = F, conf.int.alpha=0.1, 
                              break.time.by = 1, 
                              #risk.table = TRUE, tables.height = 0.2,tables.theme = theme_cleantable(),
                              legend.title = "Early life divorce",
                              legend.labs = c( "No divorce","Divorced & lost position","Divorced & kept position"), 
                              legend = c(0.7, 0.8), palette = hcl.colors(3, palette="viridis"),
                              linetype=c("solid", "dotted", "longdash"), 
                              xlab = "Longevity", ylab = "Survival probability", 
                              ggtheme = theme_classic()+theme(axis.title.x=element_text(size=10),
                                                              axis.text.x =element_text(size=10))+
                                theme(legend.key.width = grid::unit(1.4, "cm"))+
                                theme(axis.title.y=element_text(size=10),axis.text.y=element_text(size=10),
                                      legend.text = element_text(size=10), legend.title = element_text(size=10)))
survival_graphf

#~~ redo with divorce Y/N

# coxme model 

m_survival_1 <- coxme(Surv(longevityyear, died) ~ divorceyoung + Sex + 
                        (1|firstBr), data = EarlyLifesurv)
m_survival_1

#diagnostics

vif.mer(m_survival_1)

test.ph_1 <- cox.zph(m_survival_1)
test.ph_1
ggcoxzph(test.ph_1)

#model predictions
surv_object_plot_1 <- Surv(time = EarlyLifesurv$longevityyear, event = EarlyLifesurv$died)
surv_plot_data_1 <- survfit(surv_object_plot_1 ~ divorceyoung , data = EarlyLifesurv)
survival_graph_1 <- ggsurvplot(surv_plot_data_1, data = EarlyLifesurv, pval = FALSE, 
                               pval.coord = c(1, 0.9), conf.int = TRUE, conf.int.alpha=0.1, 
                               break.time.by = 1, 
                               risk.table = TRUE, tables.height = 0.2,tables.theme = theme_cleantable(),
                               legend.title = "Early live divorce",
                               legend.labs = c( "No divorce", "Divorced"), 
                               legend = c(0.85, 0.8), palette = hcl.colors(2, palette="Zissou 1"),
                               linetype=c("solid", "dotted"), 
                               xlab = "Longevity", ylab = "Survival probability", 
                               ggtheme = theme_classic()+theme(axis.title.x=element_text(size=20),
                                                               axis.text.x =element_text(size=16))+
                                 theme(legend.key.width = grid::unit(1.4, "cm"))+
                                 theme(axis.title.y=element_text(size=20),axis.text.y=element_text(size=16),
                                       legend.text = element_text(size=12), legend.title = element_text(size=16)))

survival_graph_1
