# Supplementary material for: Causes and consequences of divorce in a long‐lived socially monogamous bird
Source: Ecol Lett. 2024 Dec 31;27(12):e14471. doi: 10.1111/ele.14471 (PMC11686947; doi:10.1111/ele.14471)
Supplement: Supplementary file 3 — Data S3. [file ELE-27-0-s002.csv]

	BirdID	FieldPeriodID	PeriodYear	BreedGroupID	TerritoryID	BirthFieldPeriodID	BirthDate	PeriodStart	PeriodEnd	BodyMass	RightTarsus	died	disperse	age	TQ
1	20	3	1983	6579	-3	2	1982-06-05 00:00:00 UTC	1983-05-26 00:00:00 UTC	1983-11-28 00:00:00 UTC	NA	NA	0	1	541	NA
2	20	4	1984	1030	13	2	1982-06-05 00:00:00 UTC	1984-01-13 00:00:00 UTC	1984-09-26 00:00:00 UTC	NA	NA	1	NA	844	NA
3	21	3	1983	1003	112	2	1983-02-25 00:00:00 UTC	1983-05-26 00:00:00 UTC	1983-11-28 00:00:00 UTC	NA	NA	0	1	276	NA
4	21	4	1984	6597	-3	2	1983-02-25 00:00:00 UTC	1984-01-13 00:00:00 UTC	1984-09-26 00:00:00 UTC	NA	NA	0	1	579	NA
5	21	5	1985	1126	30	2	1983-02-25 00:00:00 UTC	1985-03-16 00:00:00 UTC	1985-11-27 00:00:00 UTC	NA	NA	0	0	1006	NA
6	21	6	1986	1235	30	2	1983-02-25 00:00:00 UTC	1986-05-19 00:00:00 UTC	1986-12-05 00:00:00 UTC	NA	NA	0	1	1379	NA
7	21	7	1987	1350	29	2	1983-02-25 00:00:00 UTC	1987-01-29 00:00:00 UTC	1988-01-28 00:00:00 UTC	NA	NA	0	1	1798	NA
8	21	8	1988	1463	28	2	1983-02-25 00:00:00 UTC	1988-07-16 00:00:00 UTC	1989-03-24 00:00:00 UTC	NA	NA	0	0	2219	NA
9	21	10	1989	1582	28	2	1983-02-25 00:00:00 UTC	1989-07-02 00:00:00 UTC	1989-11-26 00:00:00 UTC	NA	NA	0	0	2466	NA
10	21	12	1990	1706	28	2	1983-02-25 00:00:00 UTC	1990-01-22 00:00:00 UTC	1990-09-12 00:00:00 UTC	15.69999981	NA	0	0	2756	27761.3219754036
11	21	14	1991	1830	28	2	1983-02-25 00:00:00 UTC	1991-01-01 00:00:00 UTC	1991-12-31 00:00:00 UTC	NA	NA	0	0	3231	NA
12	21	16	1993	1923	28	2	1983-02-25 00:00:00 UTC	1993-08-07 00:00:00 UTC	1993-08-13 00:00:00 UTC	NA	NA	0	0	3822	NA
13	21	17	1994	1991	28	2	1983-02-25 00:00:00 UTC	1994-07-07 00:00:00 UTC	1994-07-29 00:00:00 UTC	16.5	NA	0	0	4172	NA
14	21	19	1995	2094	28	2	1983-02-25 00:00:00 UTC	1995-05-22 00:00:00 UTC	1995-09-14 00:00:00 UTC	NA	NA	0	0	4584	NA
15	21	21	1996	2214	28	2	1983-02-25 00:00:00 UTC	1996-06-24 00:00:00 UTC	1996-08-11 00:00:00 UTC	NA	NA	1	NA	4916	41607.530957736
16	22	3	1983	6578	-3	3	1983-06-07 00:00:00 UTC	1983-05-26 00:00:00 UTC	1983-11-28 00:00:00 UTC	NA	NA	0	1	174	NA
17	22	4	1984	1039	27	3	1983-06-07 00:00:00 UTC	1984-01-13 00:00:00 UTC	1984-09-26 00:00:00 UTC	NA	NA	0	1	477	NA
18	22	5	1985	1115	16	3	1983-06-07 00:00:00 UTC	1985-03-16 00:00:00 UTC	1985-11-27 00:00:00 UTC	NA	NA	0	0	904	NA
19	22	6	1986	1223	16	3	1983-06-07 00:00:00 UTC	1986-05-19 00:00:00 UTC	1986-12-05 00:00:00 UTC	NA	NA	0	0	1277	NA
20	22	7	1987	1338	16	3	1983-06-07 00:00:00 UTC	1987-01-29 00:00:00 UTC	1988-01-28 00:00:00 UTC	NA	NA	0	0	1696	NA
21	22	8	1988	1455	16	3	1983-06-07 00:00:00 UTC	1988-07-16 00:00:00 UTC	1989-03-24 00:00:00 UTC	NA	NA	0	0	2117	NA
22	22	10	1989	1573	16	3	1983-06-07 00:00:00 UTC	1989-07-02 00:00:00 UTC	1989-11-26 00:00:00 UTC	NA	NA	0	0	2364	NA
23	22	12	1990	1699	16	3	1983-06-07 00:00:00 UTC	1990-01-22 00:00:00 UTC	1990-09-12 00:00:00 UTC	16	NA	0	0	2654	27581.9572083798
24	22	14	1991	6910	16	3	1983-06-07 00:00:00 UTC	1991-01-01 00:00:00 UTC	1991-12-31 00:00:00 UTC	NA	NA	0	0	3129	NA
25	22	16	1993	1918	16	3	1983-06-07 00:00:00 UTC	1993-08-07 00:00:00 UTC	1993-08-13 00:00:00 UTC	16.29999924	NA	0	0	3720	NA
26	22	17	1994	1988	16	3	1983-06-07 00:00:00 UTC	1994-07-07 00:00:00 UTC	1994-07-29 00:00:00 UTC	NA	NA	0	0	4070	NA
27	22	19	1995	2088	16	3	1983-06-07 00:00:00 UTC	1995-05-22 00:00:00 UTC	1995-09-14 00:00:00 UTC	NA	NA	0	0	4482	NA
28	22	21	1996	2207	16	3	1983-06-07 00:00:00 UTC	1996-06-24 00:00:00 UTC	1996-08-11 00:00:00 UTC	NA	NA	0	1	4814	73685.9479669237
29	22	22	1997	79	105	3	1983-06-07 00:00:00 UTC	1997-07-01 00:00:00 UTC	1997-08-28 00:00:00 UTC	NA	NA	1	NA	5196	20345.7575740041
30	23	3	1983	954	7	2	1982-12-30 00:00:00 UTC	1983-05-26 00:00:00 UTC	1983-11-28 00:00:00 UTC	NA	NA	0	1	333	NA
31	23	4	1984	6596	-3	2	1982-12-30 00:00:00 UTC	1984-01-13 00:00:00 UTC	1984-09-26 00:00:00 UTC	NA	NA	0	1	636	NA
32	23	5	1985	1107	4	2	1982-12-30 00:00:00 UTC	1985-03-16 00:00:00 UTC	1985-11-27 00:00:00 UTC	NA	NA	0	0	1063	NA
33	23	6	1986	1215	4	2	1982-12-30 00:00:00 UTC	1986-05-19 00:00:00 UTC	1986-12-05 00:00:00 UTC	NA	NA	0	0	1436	NA
34	23	7	1987	1329	4	2	1982-12-30 00:00:00 UTC	1987-01-29 00:00:00 UTC	1988-01-28 00:00:00 UTC	NA	NA	0	0	1855	NA
35	23	8	1988	1447	4	2	1982-12-30 00:00:00 UTC	1988-07-16 00:00:00 UTC	1989-03-24 00:00:00 UTC	NA	NA	0	0	2276	NA
36	23	10	1989	1565	4	2	1982-12-30 00:00:00 UTC	1989-07-02 00:00:00 UTC	1989-11-26 00:00:00 UTC	NA	NA	0	0	2523	NA
37	23	12	1990	3298	4	2	1982-12-30 00:00:00 UTC	1990-01-22 00:00:00 UTC	1990-09-12 00:00:00 UTC	16.79999924	NA	1	NA	2813	22250.653240895
38	24	3	1983	970	41	3	1983-06-25 00:00:00 UTC	1983-05-26 00:00:00 UTC	1983-11-28 00:00:00 UTC	NA	NA	0	0	156	NA
39	24	4	1984	1048	41	3	1983-06-25 00:00:00 UTC	1984-01-13 00:00:00 UTC	1984-09-26 00:00:00 UTC	NA	NA	0	1	459	NA
40	24	5	1985	1135	45	3	1983-06-25 00:00:00 UTC	1985-03-16 00:00:00 UTC	1985-11-27 00:00:00 UTC	NA	NA	0	0	886	NA
41	24	6	1986	1244	45	3	1983-06-25 00:00:00 UTC	1986-05-19 00:00:00 UTC	1986-12-05 00:00:00 UTC	NA	NA	0	0	1259	NA
42	24	7	1987	1360	45	3	1983-06-25 00:00:00 UTC	1987-01-29 00:00:00 UTC	1988-01-28 00:00:00 UTC	NA	NA	0	0	1678	NA
43	24	8	1988	1470	45	3	1983-06-25 00:00:00 UTC	1988-07-16 00:00:00 UTC	1989-03-24 00:00:00 UTC	NA	NA	0	0	2099	NA
44	24	10	1989	1591	45	3	1983-06-25 00:00:00 UTC	1989-07-02 00:00:00 UTC	1989-11-26 00:00:00 UTC	NA	NA	0	0	2346	NA
45	24	12	1990	3303	45	3	1983-06-25 00:00:00 UTC	1990-01-22 00:00:00 UTC	1990-09-12 00:00:00 UTC	16.10000038	NA	1	NA	2636	22732.4825376246
46	25	3	1983	990	94	3	1983-09-28 00:00:00 UTC	1983-05-26 00:00:00 UTC	1983-11-28 00:00:00 UTC	NA	NA	0	0	61	NA
47	25	3	1983	990	94	3	1983-09-28 00:00:00 UTC	1983-05-26 00:00:00 UTC	1983-11-28 00:00:00 UTC	NA	NA	0	1	61	NA
48	25	4	1984	6595	-3	3	1983-09-28 00:00:00 UTC	1984-01-13 00:00:00 UTC	1984-09-26 00:00:00 UTC	NA	NA	0	0	364	NA
49	25	5	1985	6607	-3	3	1983-09-28 00:00:00 UTC	1985-03-16 00:00:00 UTC	1985-11-27 00:00:00 UTC	NA	NA	0	0	791	NA
50	25	6	1986	6610	-3	3	1983-09-28 00:00:00 UTC	1986-05-19 00:00:00 UTC	1986-12-05 00:00:00 UTC	NA	NA	0	0	1164	NA
51	25	7	1987	6615	-3	3	1983-09-28 00:00:00 UTC	1987-01-29 00:00:00 UTC	1988-01-28 00:00:00 UTC	NA	NA	0	0	1583	NA
52	25	8	1988	6619	-3	3	1983-09-28 00:00:00 UTC	1988-07-16 00:00:00 UTC	1989-03-24 00:00:00 UTC	NA	NA	0	0	2004	NA
53	25	10	1989	6621	-3	3	1983-09-28 00:00:00 UTC	1989-07-02 00:00:00 UTC	1989-11-26 00:00:00 UTC	NA	NA	0	0	2251	NA
54	25	12	1990	6623	-3	3	1983-09-28 00:00:00 UTC	1990-01-22 00:00:00 UTC	1990-09-12 00:00:00 UTC	NA	NA	0	1	2541	NA
55	25	14	1991	1840	52	3	1983-09-28 00:00:00 UTC	1991-01-01 00:00:00 UTC	1991-12-31 00:00:00 UTC	NA	NA	0	0	3016	NA
56	25	16	1993	1933	52	3	1983-09-28 00:00:00 UTC	1993-08-07 00:00:00 UTC	1993-08-13 00:00:00 UTC	16.5	NA	0	0	3607	NA
57	25	17	1994	2003	52	3	1983-09-28 00:00:00 UTC	1994-07-07 00:00:00 UTC	1994-07-29 00:00:00 UTC	NA	NA	0	0	3957	NA
58	25	19	1995	2106	52	3	1983-09-28 00:00:00 UTC	1995-05-22 00:00:00 UTC	1995-09-14 00:00:00 UTC	15.69999981	NA	0	0	4369	NA
59	25	19	1995	2106	52	3	1983-09-28 00:00:00 UTC	1995-05-22 00:00:00 UTC	1995-09-14 00:00:00 UTC	16.39999962	NA	0	0	4369	NA
60	25	21	1996	12	52	3	1983-09-28 00:00:00 UTC	1996-06-24 00:00:00 UTC	1996-08-11 00:00:00 UTC	NA	NA	1	NA	4701	32021.2016115453
61	26	3	1983	3285	24	2	1982-10-22 00:00:00 UTC	1983-05-26 00:00:00 UTC	1983-11-28 00:00:00 UTC	NA	NA	1	NA	402	NA
62	27	3	1983	3285	24	2	1982-10-24 00:00:00 UTC	1983-05-26 00:00:00 UTC	1983-11-28 00:00:00 UTC	NA	NA	0	0	400	NA
63	27	4	1984	1037	24	2	1982-10-24 00:00:00 UTC	1984-01-13 00:00:00 UTC	1984-09-26 00:00:00 UTC	NA	NA	0	0	703	NA
64	27	5	1985	1122	24	2	1982-10-24 00:00:00 UTC	1985-03-16 00:00:00 UTC	1985-11-27 00:00:00 UTC	NA	NA	1	NA	1130	NA
65	28	3	1983	953	4	3	1983-09-16 00:00:00 UTC	1983-05-26 00:00:00 UTC	1983-11-28 00:00:00 UTC	NA	NA	0	0	73	NA
66	28	4	1984	1028	4	3	1983-09-16 00:00:00 UTC	1984-01-13 00:00:00 UTC	1984-09-26 00:00:00 UTC	NA	NA	0	1	376	NA
67	28	5	1985	1119	20	3	1983-09-16 00:00:00 UTC	1985-03-16 00:00:00 UTC	1985-11-27 00:00:00 UTC	NA	NA	0	0	803	NA
68	28	6	1986	1227	20	3	1983-09-16 00:00:00 UTC	1986-05-19 00:00:00 UTC	1986-12-05 00:00:00 UTC	NA	NA	0	0	1176	NA
69	28	7	1987	1342	20	3	1983-09-16 00:00:00 UTC	1987-01-29 00:00:00 UTC	1988-01-28 00:00:00 UTC	NA	NA	0	0	1595	NA
70	28	8	1988	1457	20	3	1983-09-16 00:00:00 UTC	1988-07-16 00:00:00 UTC	1989-03-24 00:00:00 UTC	NA	NA	0	0	2016	NA
71	28	10	1989	1575	20	3	1983-09-16 00:00:00 UTC	1989-07-02 00:00:00 UTC	1989-11-26 00:00:00 UTC	NA	NA	0	0	2263	NA
72	28	12	1990	1701	20	3	1983-09-16 00:00:00 UTC	1990-01-22 00:00:00 UTC	1990-09-12 00:00:00 UTC	NA	NA	0	0	2553	34374.4722560336
73	28	14	1991	1824	20	3	1983-09-16 00:00:00 UTC	1991-01-01 00:00:00 UTC	1991-12-31 00:00:00 UTC	NA	NA	1	NA	3028	NA
74	29	3	1983	960	20	3	1983-09-23 00:00:00 UTC	1983-05-26 00:00:00 UTC	1983-11-28 00:00:00 UTC	NA	NA	0	0	66	NA
75	29	4	1984	1034	20	3	1983-09-23 00:00:00 UTC	1984-01-13 00:00:00 UTC	1984-09-26 00:00:00 UTC	NA	NA	0	1	369	NA
76	29	5	1985	1122	24	3	1983-09-23 00:00:00 UTC	1985-03-16 00:00:00 UTC	1985-11-27 00:00:00 UTC	NA	NA	0	0	796	NA
77	29	6	1986	1230	24	3	1983-09-23 00:00:00 UTC	1986-05-19 00:00:00 UTC	1986-12-05 00:00:00 UTC	NA	NA	0	0	1169	NA
78	29	7	1987	1345	24	3	1983-09-23 00:00:00 UTC	1987-01-29 00:00:00 UTC	1988-01-28 00:00:00 UTC	NA	NA	0	0	1588	NA
79	29	8	1988	1459	24	3	1983-09-23 00:00:00 UTC	1988-07-16 00:00:00 UTC	1989-03-24 00:00:00 UTC	NA	NA	0	0	2009	NA
80	29	10	1989	1578	24	3	1983-09-23 00:00:00 UTC	1989-07-02 00:00:00 UTC	1989-11-26 00:00:00 UTC	NA	NA	0	0	2256	NA
81	29	12	1990	1703	24	3	1983-09-23 00:00:00 UTC	1990-01-22 00:00:00 UTC	1990-09-12 00:00:00 UTC	NA	NA	0	0	2546	27739.8244303074
82	29	14	1991	1826	24	3	1983-09-23 00:00:00 UTC	1991-01-01 00:00:00 UTC	1991-12-31 00:00:00 UTC	NA	NA	0	0	3021	NA
83	29	16	1993	1920	24	3	1983-09-23 00:00:00 UTC	1993-08-07 00:00:00 UTC	1993-08-13 00:00:00 UTC	NA	NA	0	0	3612	NA
84	29	17	1994	3311	24	3	1983-09-23 00:00:00 UTC	1994-07-07 00:00:00 UTC	1994-07-29 00:00:00 UTC	16.20000076	NA	0	0	3962	NA
85	29	19	1995	2091	24	3	1983-09-23 00:00:00 UTC	1995-05-22 00:00:00 UTC	1995-09-14 00:00:00 UTC	15.80000019	NA	0	0	4374	NA
86	29	21	1996	2211	24	3	1983-09-23 00:00:00 UTC	1996-06-24 00:00:00 UTC	1996-08-11 00:00:00 UTC	16.70000076	NA	0	0	4706	39554.199627121
87	29	22	1997	2302	24	3	1983-09-23 00:00:00 UTC	1997-07-01 00:00:00 UTC	1997-08-28 00:00:00 UTC	NA	NA	1	NA	5088	73132.7197017315
88	30	3	1983	990	94	2	1983-02-19 00:00:00 UTC	1983-05-26 00:00:00 UTC	1983-11-28 00:00:00 UTC	NA	NA	0	0	282	NA
89	30	4	1984	1069	94	2	1983-02-19 00:00:00 UTC	1984-01-13 00:00:00 UTC	1984-09-26 00:00:00 UTC	NA	NA	0	0	585	NA
90	30	5	1985	1165	94	2	1983-02-19 00:00:00 UTC	1985-03-16 00:00:00 UTC	1985-11-27 00:00:00 UTC	NA	NA	0	0	1012	NA
91	30	6	1986	1274	94	2	1983-02-19 00:00:00 UTC	1986-05-19 00:00:00 UTC	1986-12-05 00:00:00 UTC	NA	NA	1	NA	1385	NA
92	31	3	1983	990	94	3	1983-05-21 00:00:00 UTC	1983-05-26 00:00:00 UTC	1983-11-28 00:00:00 UTC	NA	NA	0	1	191	NA
93	31	4	1984	1097	163	3	1983-05-21 00:00:00 UTC	1984-01-13 00:00:00 UTC	1984-09-26 00:00:00 UTC	NA	NA	0	0	494	NA
94	31	5	1985	1205	163	3	1983-05-21 00:00:00 UTC	1985-03-16 00:00:00 UTC	1985-11-27 00:00:00 UTC	NA	NA	0	0	921	NA
95	31	6	1986	1317	163	3	1983-05-21 00:00:00 UTC	1986-05-19 00:00:00 UTC	1986-12-05 00:00:00 UTC	NA	NA	0	0	1294	NA
96	31	7	1987	1434	163	3	1983-05-21 00:00:00 UTC	1987-01-29 00:00:00 UTC	1988-01-28 00:00:00 UTC	NA	NA	0	0	1713	NA
97	31	8	1988	1535	163	3	1983-05-21 00:00:00 UTC	1988-07-16 00:00:00 UTC	1989-03-24 00:00:00 UTC	NA	NA	0	0	2134	NA
98	31	10	1989	1661	163	3	1983-05-21 00:00:00 UTC	1989-07-02 00:00:00 UTC	1989-11-26 00:00:00 UTC	NA	NA	0	0	2381	NA
99	31	12	1990	1782	163	3	1983-05-21 00:00:00 UTC	1990-01-22 00:00:00 UTC	1990-09-12 00:00:00 UTC	NA	NA	0	0	2671	31846.7415150207
100	31	14	1991	6911	163	3	1983-05-21 00:00:00 UTC	1991-01-01 00:00:00 UTC	1991-12-31 00:00:00 UTC	NA	NA	0	0	3146	NA
101	31	16	1993	1976	163	3	1983-05-21 00:00:00 UTC	1993-08-07 00:00:00 UTC	1993-08-13 00:00:00 UTC	NA	NA	0	0	3737	NA
102	31	17	1994	2050	163	3	1983-05-21 00:00:00 UTC	1994-07-07 00:00:00 UTC	1994-07-29 00:00:00 UTC	18	NA	0	0	4087	NA
103	31	19	1995	2167	163	3	1983-05-21 00:00:00 UTC	1995-05-22 00:00:00 UTC	1995-09-14 00:00:00 UTC	NA	NA	1	NA	4499	NA
104	32	3	1983	990	94	2	1983-02-23 00:00:00 UTC	1983-05-26 00:00:00 UTC	1983-11-28 00:00:00 UTC	NA	NA	1	NA	278	NA
105	33	3	1983	1026	171	2	1982-08-27 00:00:00 UTC	1983-05-26 00:00:00 UTC	1983-11-28 00:00:00 UTC	NA	NA	0	0	458	NA
106	33	4	1984	1104	171	2	1982-08-27 00:00:00 UTC	1984-01-13 00:00:00 UTC	1984-09-26 00:00:00 UTC	NA	NA	0	0	761	NA
107	33	5	1985	1212	171	2	1982-08-27 00:00:00 UTC	1985-03-16 00:00:00 UTC	1985-11-27 00:00:00 UTC	NA	NA	0	0	1188	NA
108	33	6	1986	1325	171	2	1982-08-27 00:00:00 UTC	1986-05-19 00:00:00 UTC	1986-12-05 00:00:00 UTC	NA	NA	0	0	1561	NA
109	33	7	1987	1442	171	2	1982-08-27 00:00:00 UTC	1987-01-29 00:00:00 UTC	1988-01-28 00:00:00 UTC	NA	NA	0	0	1980	NA
110	33	8	1988	1543	171	2	1982-08-27 00:00:00 UTC	1988-07-16 00:00:00 UTC	1989-03-24 00:00:00 UTC	NA	NA	0	0	2401	NA
111	33	10	1989	1669	171	2	1982-08-27 00:00:00 UTC	1989-07-02 00:00:00 UTC	1989-11-26 00:00:00 UTC	NA	NA	0	0	2648	NA
112	33	12	1990	1790	171	2	1982-08-27 00:00:00 UTC	1990-01-22 00:00:00 UTC	1990-09-12 00:00:00 UTC	NA	NA	0	0	2938	35789.5957686198
113	33	14	1991	1865	171	2	1982-08-27 00:00:00 UTC	1991-01-01 00:00:00 UTC	1991-12-31 00:00:00 UTC	NA	NA	1	NA	3413	NA
114	34	4	1984	1082	110	4	1984-01-07 00:00:00 UTC	1984-01-13 00:00:00 UTC	1984-09-26 00:00:00 UTC	NA	NA	0	0	263	NA
115	34	5	1985	1179	110	4	1984-01-07 00:00:00 UTC	1985-03-16 00:00:00 UTC	1985-11-27 00:00:00 UTC	NA	NA	0	0	690	NA
116	34	6	1986	1287	110	4	1984-01-07 00:00:00 UTC	1986-05-19 00:00:00 UTC	1986-12-05 00:00:00 UTC	NA	NA	0	0	1063	NA
117	34	7	1987	1403	110	4	1984-01-07 00:00:00 UTC	1987-01-29 00:00:00 UTC	1988-01-28 00:00:00 UTC	NA	NA	0	0	1482	NA
118	34	8	1988	1509	110	4	1984-01-07 00:00:00 UTC	1988-07-16 00:00:00 UTC	1989-03-24 00:00:00 UTC	NA	NA	0	0	1903	NA
119	34	10	1989	1629	110	4	1984-01-07 00:00:00 UTC	1989-07-02 00:00:00 UTC	1989-11-26 00:00:00 UTC	NA	NA	0	0	2150	NA
120	34	12	1990	1751	110	4	1984-01-07 00:00:00 UTC	1990-01-22 00:00:00 UTC	1990-09-12 00:00:00 UTC	NA	NA	0	0	2440	58279.8609356139
121	34	14	1991	1856	110	4	1984-01-07 00:00:00 UTC	1991-01-01 00:00:00 UTC	1991-12-31 00:00:00 UTC	NA	NA	1	NA	2915	NA
122	35	4	1984	1030	13	4	1984-05-14 00:00:00 UTC	1984-01-13 00:00:00 UTC	1984-09-26 00:00:00 UTC	NA	NA	0	0	135	NA
123	35	5	1985	1112	13	4	1984-05-14 00:00:00 UTC	1985-03-16 00:00:00 UTC	1985-11-27 00:00:00 UTC	NA	NA	0	0	562	NA
124	35	6	1986	1220	13	4	1984-05-14 00:00:00 UTC	1986-05-19 00:00:00 UTC	1986-12-05 00:00:00 UTC	NA	NA	1	NA	935	NA
125	36	4	1984	1038	26	3	1983-08-23 00:00:00 UTC	1984-01-13 00:00:00 UTC	1984-09-26 00:00:00 UTC	NA	NA	0	0	400	NA
126	36	5	1985	1123	26	3	1983-08-23 00:00:00 UTC	1985-03-16 00:00:00 UTC	1985-11-27 00:00:00 UTC	NA	NA	0	0	827	NA
127	36	6	1986	1232	26	3	1983-08-23 00:00:00 UTC	1986-05-19 00:00:00 UTC	1986-12-05 00:00:00 UTC	NA	NA	0	0	1200	NA
128	36	7	1987	1347	26	3	1983-08-23 00:00:00 UTC	1987-01-29 00:00:00 UTC	1988-01-28 00:00:00 UTC	NA	NA	0	0	1619	NA
129	36	8	1988	1461	26	3	1983-08-23 00:00:00 UTC	1988-07-16 00:00:00 UTC	1989-03-24 00:00:00 UTC	NA	NA	0	0	2040	NA
130	36	10	1989	1580	26	3	1983-08-23 00:00:00 UTC	1989-07-02 00:00:00 UTC	1989-11-26 00:00:00 UTC	NA	NA	0	0	2287	NA
131	36	12	1990	1705	26	3	1983-08-23 00:00:00 UTC	1990-01-22 00:00:00 UTC	1990-09-12 00:00:00 UTC	NA	NA	1	NA	2577	36605.7416661089
132	37	4	1984	1038	26	3	1983-08-23 00:00:00 UTC	1984-01-13 00:00:00 UTC	1984-09-26 00:00:00 UTC	NA	NA	0	0	400	NA
133	37	5	1985	1123	26	3	1983-08-23 00:00:00 UTC	1985-03-16 00:00:00 UTC	1985-11-27 00:00:00 UTC	NA	NA	0	0	827	NA
134	37	6	1986	1232	26	3	1983-08-23 00:00:00 UTC	1986-05-19 00:00:00 UTC	1986-12-05 00:00:00 UTC	NA	NA	0	0	1200	NA
135	37	7	1987	1347	26	3	1983-08-23 00:00:00 UTC	1987-01-29 00:00:00 UTC	1988-01-28 00:00:00 UTC	NA	NA	0	0	1619	NA
136	37	8	1988	1461	26	3	1983-08-23 00:00:00 UTC	1988-07-16 00:00:00 UTC	1989-03-24 00:00:00 UTC	NA	NA	0	0	2040	NA
137	37	10	1989	1580	26	3	1983-08-23 00:00:00 UTC	1989-07-02 00:00:00 UTC	1989-11-26 00:00:00 UTC	NA	NA	0	0	2287	NA
138	37	12	1990	1705	26	3	1983-08-23 00:00:00 UTC	1990-01-22 00:00:00 UTC	1990-09-12 00:00:00 UTC	NA	NA	0	1	2577	36605.7416661089
139	37	14	1991	1820	7	3	1983-08-23 00:00:00 UTC	1991-01-01 00:00:00 UTC	1991-12-31 00:00:00 UTC	NA	NA	1	NA	3052	NA
140	38	4	1984	1083	112	4	1984-06-12 00:00:00 UTC	1984-01-13 00:00:00 UTC	1984-09-26 00:00:00 UTC	NA	NA	0	0	106	NA
141	38	5	1985	1180	112	4	1984-06-12 00:00:00 UTC	1985-03-16 00:00:00 UTC	1985-11-27 00:00:00 UTC	NA	NA	0	0	533	NA
142	38	6	1986	1288	112	4	1984-06-12 00:00:00 UTC	1986-05-19 00:00:00 UTC	1986-12-05 00:00:00 UTC	NA	NA	0	0	906	NA
143	38	7	1987	1404	112	4	1984-06-12 00:00:00 UTC	1987-01-29 00:00:00 UTC	1988-01-28 00:00:00 UTC	NA	NA	0	0	1325	NA
144	38	8	1988	1510	112	4	1984-06-12 00:00:00 UTC	1988-07-16 00:00:00 UTC	1989-03-24 00:00:00 UTC	15.5	NA	0	0	1746	NA
145	38	10	1989	1630	112	4	1984-06-12 00:00:00 UTC	1989-07-02 00:00:00 UTC	1989-11-26 00:00:00 UTC	NA	NA	1	NA	1993	NA
146	39	4	1984	1081	109	4	1984-07-22 00:00:00 UTC	1984-01-13 00:00:00 UTC	1984-09-26 00:00:00 UTC	NA	NA	0	0	66	NA
147	39	5	1985	1178	109	4	1984-07-22 00:00:00 UTC	1985-03-16 00:00:00 UTC	1985-11-27 00:00:00 UTC	NA	NA	0	0	493	NA
148	39	6	1986	1286	109	4	1984-07-22 00:00:00 UTC	1986-05-19 00:00:00 UTC	1986-12-05 00:00:00 UTC	NA	NA	0	0	866	NA
149	39	7	1987	1402	109	4	1984-07-22 00:00:00 UTC	1987-01-29 00:00:00 UTC	1988-01-28 00:00:00 UTC	NA	NA	0	0	1285	NA
150	39	8	1988	1508	109	4	1984-07-22 00:00:00 UTC	1988-07-16 00:00:00 UTC	1989-03-24 00:00:00 UTC	NA	NA	0	0	1706	NA
151	39	10	1989	1628	109	4	1984-07-22 00:00:00 UTC	1989-07-02 00:00:00 UTC	1989-11-26 00:00:00 UTC	NA	NA	1	NA	1953	NA
152	40	4	1984	1081	109	4	1984-02-03 00:00:00 UTC	1984-01-13 00:00:00 UTC	1984-09-26 00:00:00 UTC	NA	NA	0	0	236	NA
153	40	5	1985	1178	109	4	1984-02-03 00:00:00 UTC	1985-03-16 00:00:00 UTC	1985-11-27 00:00:00 UTC	NA	NA	0	0	663	NA
154	40	6	1986	1286	109	4	1984-02-03 00:00:00 UTC	1986-05-19 00:00:00 UTC	1986-12-05 00:00:00 UTC	NA	NA	0	0	1036	NA
155	40	7	1987	1402	109	4	1984-02-03 00:00:00 UTC	1987-01-29 00:00:00 UTC	1988-01-28 00:00:00 UTC	NA	NA	0	0	1455	NA
156	40	8	1988	1508	109	4	1984-02-03 00:00:00 UTC	1988-07-16 00:00:00 UTC	1989-03-24 00:00:00 UTC	NA	NA	0	0	1876	NA
157	40	10	1989	1628	109	4	1984-02-03 00:00:00 UTC	1989-07-02 00:00:00 UTC	1989-11-26 00:00:00 UTC	NA	NA	0	0	2123	NA
158	40	12	1990	1750	109	4	1984-02-03 00:00:00 UTC	1990-01-22 00:00:00 UTC	1990-09-12 00:00:00 UTC	NA	NA	0	0	2413	77442.5634054392
159	40	14	1991	1855	109	4	1984-02-03 00:00:00 UTC	1991-01-01 00:00:00 UTC	1991-12-31 00:00:00 UTC	NA	NA	0	0	2888	NA
160	40	16	1993	1958	109	4	1984-02-03 00:00:00 UTC	1993-08-07 00:00:00 UTC	1993-08-13 00:00:00 UTC	NA	NA	0	0	3479	NA
161	40	17	1994	2028	109	4	1984-02-03 00:00:00 UTC	1994-07-07 00:00:00 UTC	1994-07-29 00:00:00 UTC	16.79999924	NA	0	0	3829	NA
162	40	19	1995	2139	109	4	1984-02-03 00:00:00 UTC	1995-05-22 00:00:00 UTC	1995-09-14 00:00:00 UTC	NA	NA	0	0	4241	NA
163	40	21	1996	2264	109	4	1984-02-03 00:00:00 UTC	1996-06-24 00:00:00 UTC	1996-08-11 00:00:00 UTC	NA	NA	1	NA	4573	138696.484843316
164	41	5	1985	1121	23	5	1985-01-15 00:00:00 UTC	1985-03-16 00:00:00 UTC	1985-11-27 00:00:00 UTC	NA	NA	1	NA	316	NA
165	42	5	1985	1180	112	4	1984-12-24 00:00:00 UTC	1985-03-16 00:00:00 UTC	1985-11-27 00:00:00 UTC	NA	NA	0	0	338	NA
166	42	6	1986	1288	112	4	1984-12-24 00:00:00 UTC	1986-05-19 00:00:00 UTC	1986-12-05 00:00:00 UTC	NA	NA	0	1	711	NA
167	42	7	1987	1356	38	4	1984-12-24 00:00:00 UTC	1987-01-29 00:00:00 UTC	1988-01-28 00:00:00 UTC	NA	NA	0	0	1130	NA
168	42	8	1988	1467	38	4	1984-12-24 00:00:00 UTC	1988-07-16 00:00:00 UTC	1989-03-24 00:00:00 UTC	NA	NA	0	0	1551	NA
169	42	10	1989	1587	38	4	1984-12-24 00:00:00 UTC	1989-07-02 00:00:00 UTC	1989-11-26 00:00:00 UTC	NA	NA	0	0	1798	NA
170	42	12	1990	1710	38	4	1984-12-24 00:00:00 UTC	1990-01-22 00:00:00 UTC	1990-09-12 00:00:00 UTC	NA	NA	0	0	2088	21899.3299029233
171	42	14	1991	1834	38	4	1984-12-24 00:00:00 UTC	1991-01-01 00:00:00 UTC	1991-12-31 00:00:00 UTC	NA	NA	0	0	2563	NA
172	42	16	1993	1928	38	4	1984-12-24 00:00:00 UTC	1993-08-07 00:00:00 UTC	1993-08-13 00:00:00 UTC	NA	NA	0	0	3154	NA
173	42	17	1994	1996	38	4	1984-12-24 00:00:00 UTC	1994-07-07 00:00:00 UTC	1994-07-29 00:00:00 UTC	16.5	NA	0	0	3504	NA
174	42	17	1994	1996	38	4	1984-12-24 00:00:00 UTC	1994-07-07 00:00:00 UTC	1994-07-29 00:00:00 UTC	17.10000038	NA	0	0	3504	NA
175	42	19	1995	2099	38	4	1984-12-24 00:00:00 UTC	1995-05-22 00:00:00 UTC	1995-09-14 00:00:00 UTC	16.5	NA	0	0	3916	NA
176	42	21	1996	2219	38	4	1984-12-24 00:00:00 UTC	1996-06-24 00:00:00 UTC	1996-08-11 00:00:00 UTC	NA	NA	0	0	4248	62145.4104540711
177	42	22	1997	35	38	4	1984-12-24 00:00:00 UTC	1997-07-01 00:00:00 UTC	1997-08-28 00:00:00 UTC	NA	NA	1	NA	4630	95218.5642653499
178	43	6	1986	1264	76	6	1986-09-25 00:00:00 UTC	1986-05-19 00:00:00 UTC	1986-12-05 00:00:00 UTC	NA	NA	0	0	71	NA
179	43	7	1987	1380	76	6	1986-09-25 00:00:00 UTC	1987-01-29 00:00:00 UTC	1988-01-28 00:00:00 UTC	NA	NA	1	NA	490	NA
180	44	6	1986	1244	45	6	1986-08-04 00:00:00 UTC	1986-05-19 00:00:00 UTC	1986-12-05 00:00:00 UTC	NA	NA	0	1	123	NA
181	44	7	1987	1330	7	6	1986-08-04 00:00:00 UTC	1987-01-29 00:00:00 UTC	1988-01-28 00:00:00 UTC	NA	NA	0	0	542	NA
182	44	8	1988	1448	7	6	1986-08-04 00:00:00 UTC	1988-07-16 00:00:00 UTC	1989-03-24 00:00:00 UTC	NA	NA	0	0	963	NA
183	44	10	1989	1566	7	6	1986-08-04 00:00:00 UTC	1989-07-02 00:00:00 UTC	1989-11-26 00:00:00 UTC	NA	NA	0	0	1210	NA
184	44	12	1990	1693	7	6	1986-08-04 00:00:00 UTC	1990-01-22 00:00:00 UTC	1990-09-12 00:00:00 UTC	NA	NA	0	0	1500	8397.78034730283
185	44	14	1991	1820	7	6	1986-08-04 00:00:00 UTC	1991-01-01 00:00:00 UTC	1991-12-31 00:00:00 UTC	NA	NA	0	1	1975	NA
186	44	16	1993	1911	4	6	1986-08-04 00:00:00 UTC	1993-08-07 00:00:00 UTC	1993-08-13 00:00:00 UTC	17.29999924	NA	0	1	2566	NA
187	44	17	1994	1983	5	6	1986-08-04 00:00:00 UTC	1994-07-07 00:00:00 UTC	1994-07-29 00:00:00 UTC	NA	NA	0	0	2916	NA
188	44	19	1995	2081	5	6	1986-08-04 00:00:00 UTC	1995-05-22 00:00:00 UTC	1995-09-14 00:00:00 UTC	NA	NA	0	0	3328	NA
189	44	21	1996	2200	5	6	1986-08-04 00:00:00 UTC	1996-06-24 00:00:00 UTC	1996-08-11 00:00:00 UTC	NA	NA	0	0	3660	83177.5730858943
190	44	22	1997	18	5	6	1986-08-04 00:00:00 UTC	1997-07-01 00:00:00 UTC	1997-08-28 00:00:00 UTC	NA	NA	0	0	4042	138247.091673877
191	44	23	1998	121	5	6	1986-08-04 00:00:00 UTC	1997-12-20 00:00:00 UTC	1998-03-28 00:00:00 UTC	NA	NA	0	0	4254	101620.13000216
192	44	25	1998	191	5	6	1986-08-04 00:00:00 UTC	1998-06-20 00:00:00 UTC	1998-09-27 00:00:00 UTC	16.39999962	26.5	1	NA	4437	55257.0574063149
193	45	7	1987	1419	137	7	1987-01-19 00:00:00 UTC	1987-01-29 00:00:00 UTC	1988-01-28 00:00:00 UTC	15.5	NA	1	NA	374	NA
194	46	7	1987	1436	165	7	1987-01-23 00:00:00 UTC	1987-01-29 00:00:00 UTC	1988-01-28 00:00:00 UTC	13.5	NA	1	NA	370	NA
195	47	7	1987	1436	165	7	1987-01-23 00:00:00 UTC	1987-01-29 00:00:00 UTC	1988-01-28 00:00:00 UTC	16	NA	1	NA	370	NA
196	48	7	1987	1393	98	7	1987-03-05 00:00:00 UTC	1987-01-29 00:00:00 UTC	1988-01-28 00:00:00 UTC	14.5	NA	1	NA	329	NA
197	49	7	1987	1357	40	7	1987-01-28 00:00:00 UTC	1987-01-29 00:00:00 UTC	1988-01-28 00:00:00 UTC	14.5	NA	1	NA	365	NA
198	50	7	1987	1416	132	7	1987-02-04 00:00:00 UTC	1987-01-29 00:00:00 UTC	1988-01-28 00:00:00 UTC	12.5	NA	1	NA	358	NA
199	51	7	1987	1375	67	7	1987-03-08 00:00:00 UTC	1987-01-29 00:00:00 UTC	1988-01-28 00:00:00 UTC	12.5	NA	0	0	326	NA
200	51	8	1988	1481	67	7	1987-03-08 00:00:00 UTC	1988-07-16 00:00:00 UTC	1989-03-24 00:00:00 UTC	NA	NA	0	0	747	NA
201	51	10	1989	1602	67	7	1987-03-08 00:00:00 UTC	1989-07-02 00:00:00 UTC	1989-11-26 00:00:00 UTC	NA	NA	0	0	994	NA
202	51	12	1990	3304	67	7	1987-03-08 00:00:00 UTC	1990-01-22 00:00:00 UTC	1990-09-12 00:00:00 UTC	16.39999962	NA	0	0	1284	13171.0673574992
203	51	14	1991	1847	67	7	1987-03-08 00:00:00 UTC	1991-01-01 00:00:00 UTC	1991-12-31 00:00:00 UTC	NA	NA	0	1	1759	NA
204	51	16	1993	1939	63	7	1987-03-08 00:00:00 UTC	1993-08-07 00:00:00 UTC	1993-08-13 00:00:00 UTC	15.89999962	NA	0	0	2350	NA
205	51	17	1994	2012	63	7	1987-03-08 00:00:00 UTC	1994-07-07 00:00:00 UTC	1994-07-29 00:00:00 UTC	NA	NA	0	1	2700	NA
206	51	19	1995	2105	51	7	1987-03-08 00:00:00 UTC	1995-05-22 00:00:00 UTC	1995-09-14 00:00:00 UTC	15.60000038	NA	0	0	3112	NA
207	51	21	1996	2228	51	7	1987-03-08 00:00:00 UTC	1996-06-24 00:00:00 UTC	1996-08-11 00:00:00 UTC	NA	NA	0	0	3444	73396.8264202907
208	51	22	1997	43	51	7	1987-03-08 00:00:00 UTC	1997-07-01 00:00:00 UTC	1997-08-28 00:00:00 UTC	15.60000038	25.89999962	0	0	3826	126008.982390406
209	51	23	1998	2320	51	7	1987-03-08 00:00:00 UTC	1997-12-20 00:00:00 UTC	1998-03-28 00:00:00 UTC	NA	NA	0	0	4038	109714.773096448
210	51	25	1998	220	51	7	1987-03-08 00:00:00 UTC	1998-06-20 00:00:00 UTC	1998-09-27 00:00:00 UTC	NA	NA	0	0	4221	45916.2954988461
211	51	26	1999	2423	51	7	1987-03-08 00:00:00 UTC	1999-01-12 00:00:00 UTC	1999-01-29 00:00:00 UTC	NA	NA	0	0	4345	29321.7077991122
212	51	27	1999	2495	51	7	1987-03-08 00:00:00 UTC	1999-04-09 00:00:00 UTC	1999-05-04 00:00:00 UTC	NA	NA	0	0	4440	NA
213	51	28	1999	382	51	7	1987-03-08 00:00:00 UTC	1999-07-02 00:00:00 UTC	1999-09-26 00:00:00 UTC	NA	NA	0	0	4585	138665.190258882
214	51	39	2000	3060	51	7	1987-03-08 00:00:00 UTC	2000-07-25 00:00:00 UTC	2000-08-13 00:00:00 UTC	NA	NA	0	0	4907	NA
215	51	40	2001	3173	51	7	1987-03-08 00:00:00 UTC	2001-06-29 00:00:00 UTC	2001-07-26 00:00:00 UTC	NA	NA	0	0	5254	NA
216	51	41	2002	806	51	7	1987-03-08 00:00:00 UTC	2002-07-11 00:00:00 UTC	2002-10-02 00:00:00 UTC	NA	NA	0	0	5687	NA
217	51	30	2003	481	51	7	1987-03-08 00:00:00 UTC	2003-06-06 00:00:00 UTC	2003-09-02 00:00:00 UTC	15.89999962	26	1	NA	6022	15620.294846497
218	52	7	1987	1346	25	7	1987-03-09 00:00:00 UTC	1987-01-29 00:00:00 UTC	1988-01-28 00:00:00 UTC	15.5	NA	1	NA	325	NA
219	53	7	1987	1408	117	7	1987-03-16 00:00:00 UTC	1987-01-29 00:00:00 UTC	1988-01-28 00:00:00 UTC	15	NA	1	NA	318	NA
220	54	7	1987	1352	32	7	1987-03-18 00:00:00 UTC	1987-01-29 00:00:00 UTC	1988-01-28 00:00:00 UTC	16.5	NA	0	1	316	NA
221	54	8	1988	1545	173	7	1987-03-18 00:00:00 UTC	1988-07-16 00:00:00 UTC	1989-03-24 00:00:00 UTC	NA	NA	0	0	737	NA
222	54	10	1989	1671	173	7	1987-03-18 00:00:00 UTC	1989-07-02 00:00:00 UTC	1989-11-26 00:00:00 UTC	NA	NA	0	0	984	NA
223	54	12	1990	1792	173	7	1987-03-18 00:00:00 UTC	1990-01-22 00:00:00 UTC	1990-09-12 00:00:00 UTC	NA	NA	0	0	1274	NA
224	54	14	1991	1867	173	7	1987-03-18 00:00:00 UTC	1991-01-01 00:00:00 UTC	1991-12-31 00:00:00 UTC	NA	NA	0	1	1749	NA
225	54	16	1993	1925	32	7	1987-03-18 00:00:00 UTC	1993-08-07 00:00:00 UTC	1993-08-13 00:00:00 UTC	NA	NA	1	NA	2340	NA
226	55	7	1987	1376	69	7	1987-03-18 00:00:00 UTC	1987-01-29 00:00:00 UTC	1988-01-28 00:00:00 UTC	11.5	NA	1	NA	316	NA
227	56	7	1987	1338	16	7	1987-03-26 00:00:00 UTC	1987-01-29 00:00:00 UTC	1988-01-28 00:00:00 UTC	12	NA	1	NA	308	NA
228	57	7	1987	1420	138	7	1987-03-29 00:00:00 UTC	1987-01-29 00:00:00 UTC	1988-01-28 00:00:00 UTC	15.5	NA	1	NA	305	NA
229	58	7	1987	1437	166	7	1987-03-30 00:00:00 UTC	1987-01-29 00:00:00 UTC	1988-01-28 00:00:00 UTC	12.5	NA	1	NA	304	NA
230	59	7	1987	1329	4	7	1987-04-02 00:00:00 UTC	1987-01-29 00:00:00 UTC	1988-01-28 00:00:00 UTC	16.5	NA	1	NA	301	NA
231	60	7	1987	1435	164	7	1987-04-15 00:00:00 UTC	1987-01-29 00:00:00 UTC	1988-01-28 00:00:00 UTC	15.5	NA	1	NA	288	NA
232	61	7	1987	1355	37	7	1987-04-23 00:00:00 UTC	1987-01-29 00:00:00 UTC	1988-01-28 00:00:00 UTC	14	NA	0	0	280	NA
233	61	8	1988	3290	37	7	1987-04-23 00:00:00 UTC	1988-07-16 00:00:00 UTC	1989-03-24 00:00:00 UTC	14	NA	1	NA	701	NA
234	62	7	1987	1353	33	7	1987-04-25 00:00:00 UTC	1987-01-29 00:00:00 UTC	1988-01-28 00:00:00 UTC	10.5	NA	1	NA	278	NA
235	63	7	1987	1367	55	7	1987-05-02 00:00:00 UTC	1987-01-29 00:00:00 UTC	1988-01-28 00:00:00 UTC	NA	NA	1	NA	271	NA
236	64	7	1987	1374	63	7	1987-08-16 00:00:00 UTC	1987-01-29 00:00:00 UTC	1988-01-28 00:00:00 UTC	16.5	NA	0	1	165	NA
237	64	8	1988	1503	103	7	1987-08-16 00:00:00 UTC	1988-07-16 00:00:00 UTC	1989-03-24 00:00:00 UTC	NA	NA	0	0	586	NA
238	64	10	1989	1623	103	7	1987-08-16 00:00:00 UTC	1989-07-02 00:00:00 UTC	1989-11-26 00:00:00 UTC	NA	NA	0	0	833	NA
239	64	12	1990	1745	103	7	1987-08-16 00:00:00 UTC	1990-01-22 00:00:00 UTC	1990-09-12 00:00:00 UTC	NA	NA	0	0	1123	14742.5759594812
240	64	14	1991	1853	103	7	1987-08-16 00:00:00 UTC	1991-01-01 00:00:00 UTC	1991-12-31 00:00:00 UTC	NA	NA	0	0	1598	NA
241	64	16	1993	1953	103	7	1987-08-16 00:00:00 UTC	1993-08-07 00:00:00 UTC	1993-08-13 00:00:00 UTC	NA	NA	0	0	2189	NA
242	64	17	1994	2023	103	7	1987-08-16 00:00:00 UTC	1994-07-07 00:00:00 UTC	1994-07-29 00:00:00 UTC	13.5	NA	0	0	2539	NA
243	64	19	1995	2133	103	7	1987-08-16 00:00:00 UTC	1995-05-22 00:00:00 UTC	1995-09-14 00:00:00 UTC	NA	NA	0	0	2951	NA
244	64	21	1996	13	103	7	1987-08-16 00:00:00 UTC	1996-06-24 00:00:00 UTC	1996-08-11 00:00:00 UTC	NA	NA	0	0	3283	23163.1774870704
245	64	22	1997	77	103	7	1987-08-16 00:00:00 UTC	1997-07-01 00:00:00 UTC	1997-08-28 00:00:00 UTC	NA	NA	0	0	3665	21837.558517736
246	64	23	1998	164	103	7	1987-08-16 00:00:00 UTC	1997-12-20 00:00:00 UTC	1998-03-28 00:00:00 UTC	14.10000038	24.5	1	NA	3877	13134.0479390101
247	65	7	1987	1367	55	7	1987-08-16 00:00:00 UTC	1987-01-29 00:00:00 UTC	1988-01-28 00:00:00 UTC	13.5	NA	0	0	165	NA
248	65	7	1987	1367	55	7	1987-08-16 00:00:00 UTC	1987-01-29 00:00:00 UTC	1988-01-28 00:00:00 UTC	18.5	NA	0	1	165	NA
249	65	8	1988	1477	56	7	1987-08-16 00:00:00 UTC	1988-07-16 00:00:00 UTC	1989-03-24 00:00:00 UTC	NA	NA	0	0	586	NA
250	65	10	1989	1599	56	7	1987-08-16 00:00:00 UTC	1989-07-02 00:00:00 UTC	1989-11-26 00:00:00 UTC	NA	NA	0	0	833	NA
251	65	12	1990	1721	56	7	1987-08-16 00:00:00 UTC	1990-01-22 00:00:00 UTC	1990-09-12 00:00:00 UTC	NA	NA	0	0	1123	15981.88118073
252	65	14	1991	1843	56	7	1987-08-16 00:00:00 UTC	1991-01-01 00:00:00 UTC	1991-12-31 00:00:00 UTC	NA	NA	0	0	1598	NA
253	65	16	1993	1937	56	7	1987-08-16 00:00:00 UTC	1993-08-07 00:00:00 UTC	1993-08-13 00:00:00 UTC	17	NA	0	0	2189	NA
254	65	17	1994	2007	56	7	1987-08-16 00:00:00 UTC	1994-07-07 00:00:00 UTC	1994-07-29 00:00:00 UTC	NA	NA	0	0	2539	NA
255	65	19	1995	2110	56	7	1987-08-16 00:00:00 UTC	1995-05-22 00:00:00 UTC	1995-09-14 00:00:00 UTC	NA	NA	0	0	2951	NA
256	65	21	1996	2232	56	7	1987-08-16 00:00:00 UTC	1996-06-24 00:00:00 UTC	1996-08-11 00:00:00 UTC	NA	NA	0	0	3283	49996.0087067707
257	65	22	1997	48	56	7	1987-08-16 00:00:00 UTC	1997-07-01 00:00:00 UTC	1997-08-28 00:00:00 UTC	18.60000038	25.89999962	0	0	3665	62180.9872918141
258	65	23	1998	2324	56	7	1987-08-16 00:00:00 UTC	1997-12-20 00:00:00 UTC	1998-03-28 00:00:00 UTC	NA	NA	1	NA	3877	32214.4593946997
259	66	7	1987	1364	52	7	1987-08-27 00:00:00 UTC	1987-01-29 00:00:00 UTC	1988-01-28 00:00:00 UTC	14	NA	1	NA	154	NA
260	67	7	1987	1364	52	7	1987-08-27 00:00:00 UTC	1987-01-29 00:00:00 UTC	1988-01-28 00:00:00 UTC	16.5	NA	0	0	154	NA
261	67	8	1988	1473	52	7	1987-08-27 00:00:00 UTC	1988-07-16 00:00:00 UTC	1989-03-24 00:00:00 UTC	NA	NA	0	1	575	NA
262	67	10	1989	3296	59	7	1987-08-27 00:00:00 UTC	1989-07-02 00:00:00 UTC	1989-11-26 00:00:00 UTC	NA	NA	0	0	822	NA
263	67	12	1990	1723	59	7	1987-08-27 00:00:00 UTC	1990-01-22 00:00:00 UTC	1990-09-12 00:00:00 UTC	NA	NA	1	NA	1112	31162.5329905182
264	68	7	1987	1379	73	7	1987-08-28 00:00:00 UTC	1987-01-29 00:00:00 UTC	1988-01-28 00:00:00 UTC	18	NA	0	1	153	NA
265	68	8	1988	1486	76	7	1987-08-28 00:00:00 UTC	1988-07-16 00:00:00 UTC	1989-03-24 00:00:00 UTC	15.19999981	NA	1	NA	574	NA
266	69	7	1987	1330	7	7	1987-08-30 00:00:00 UTC	1987-01-29 00:00:00 UTC	1988-01-28 00:00:00 UTC	17	NA	0	1	151	NA
267	69	8	1988	3291	40	7	1987-08-30 00:00:00 UTC	1988-07-16 00:00:00 UTC	1989-03-24 00:00:00 UTC	16.29999924	NA	0	0	572	NA
268	69	10	1989	1588	40	7	1987-08-30 00:00:00 UTC	1989-07-02 00:00:00 UTC	1989-11-26 00:00:00 UTC	NA	NA	0	0	819	NA
269	69	12	1990	1711	40	7	1987-08-30 00:00:00 UTC	1990-01-22 00:00:00 UTC	1990-09-12 00:00:00 UTC	16.5	NA	1	NA	1109	19200.5807026857
270	70	7	1987	1396	102	7	1987-09-01 00:00:00 UTC	1987-01-29 00:00:00 UTC	1988-01-28 00:00:00 UTC	18	NA	1	NA	149	NA
271	71	7	1987	1431	158	7	1987-09-01 00:00:00 UTC	1987-01-29 00:00:00 UTC	1988-01-28 00:00:00 UTC	16	NA	0	1	149	NA
272	71	8	1988	6619	-3	7	1987-09-01 00:00:00 UTC	1988-07-16 00:00:00 UTC	1989-03-24 00:00:00 UTC	NA	NA	0	1	570	NA
273	71	10	1989	1656	155	7	1987-09-01 00:00:00 UTC	1989-07-02 00:00:00 UTC	1989-11-26 00:00:00 UTC	NA	NA	0	0	817	NA
274	71	12	1990	1777	155	7	1987-09-01 00:00:00 UTC	1990-01-22 00:00:00 UTC	1990-09-12 00:00:00 UTC	NA	NA	0	0	1107	NA
275	71	14	1991	1863	155	7	1987-09-01 00:00:00 UTC	1991-01-01 00:00:00 UTC	1991-12-31 00:00:00 UTC	NA	NA	1	NA	1582	NA
276	72	7	1987	1410	123	7	1987-09-08 00:00:00 UTC	1987-01-29 00:00:00 UTC	1988-01-28 00:00:00 UTC	18.5	NA	1	NA	142	NA
277	73	7	1987	1370	59	7	1987-09-11 00:00:00 UTC	1987-01-29 00:00:00 UTC	1988-01-28 00:00:00 UTC	15.5	NA	0	1	139	NA
278	73	8	1988	1498	96	7	1987-09-11 00:00:00 UTC	1988-07-16 00:00:00 UTC	1989-03-24 00:00:00 UTC	NA	NA	0	0	560	NA
279	73	10	1989	1618	96	7	1987-09-11 00:00:00 UTC	1989-07-02 00:00:00 UTC	1989-11-26 00:00:00 UTC	NA	NA	0	0	807	NA
280	73	12	1990	1740	96	7	1987-09-11 00:00:00 UTC	1990-01-22 00:00:00 UTC	1990-09-12 00:00:00 UTC	NA	NA	0	0	1097	14904.9758615192
281	73	14	1991	1852	96	7	1987-09-11 00:00:00 UTC	1991-01-01 00:00:00 UTC	1991-12-31 00:00:00 UTC	NA	NA	1	NA	1572	NA
282	74	7	1987	1433	160	7	1987-09-13 00:00:00 UTC	1987-01-29 00:00:00 UTC	1988-01-28 00:00:00 UTC	15.5	NA	0	0	137	NA
283	74	8	1988	3295	160	7	1987-09-13 00:00:00 UTC	1988-07-16 00:00:00 UTC	1989-03-24 00:00:00 UTC	13.30000019	NA	1	NA	558	NA
284	75	7	1987	1352	32	7	1987-09-14 00:00:00 UTC	1987-01-29 00:00:00 UTC	1988-01-28 00:00:00 UTC	17	NA	0	1	136	NA
285	75	8	1988	1507	108	7	1987-09-14 00:00:00 UTC	1988-07-16 00:00:00 UTC	1989-03-24 00:00:00 UTC	NA	NA	0	0	557	NA
286	75	10	1989	1627	108	7	1987-09-14 00:00:00 UTC	1989-07-02 00:00:00 UTC	1989-11-26 00:00:00 UTC	NA	NA	0	0	804	NA
287	75	12	1990	1749	108	7	1987-09-14 00:00:00 UTC	1990-01-22 00:00:00 UTC	1990-09-12 00:00:00 UTC	NA	NA	0	0	1094	71569.272244651
288	75	14	1991	1854	108	7	1987-09-14 00:00:00 UTC	1991-01-01 00:00:00 UTC	1991-12-31 00:00:00 UTC	NA	NA	0	0	1569	NA
289	75	16	1993	1957	108	7	1987-09-14 00:00:00 UTC	1993-08-07 00:00:00 UTC	1993-08-13 00:00:00 UTC	NA	NA	0	0	2160	NA
290	75	17	1994	2027	108	7	1987-09-14 00:00:00 UTC	1994-07-07 00:00:00 UTC	1994-07-29 00:00:00 UTC	NA	NA	0	0	2510	NA
291	75	19	1995	2138	108	7	1987-09-14 00:00:00 UTC	1995-05-22 00:00:00 UTC	1995-09-14 00:00:00 UTC	16.20000076	NA	0	0	2922	NA
292	75	21	1996	2263	108	7	1987-09-14 00:00:00 UTC	1996-06-24 00:00:00 UTC	1996-08-11 00:00:00 UTC	NA	NA	1	NA	3254	247825.322893085
293	76	7	1987	1359	44	7	1987-09-16 00:00:00 UTC	1987-01-29 00:00:00 UTC	1988-01-28 00:00:00 UTC	14.5	NA	1	NA	134	NA
294	77	7	1987	1366	54	7	1987-09-16 00:00:00 UTC	1987-01-29 00:00:00 UTC	1988-01-28 00:00:00 UTC	17.5	NA	0	1	134	NA
295	77	8	1988	1476	55	7	1987-09-16 00:00:00 UTC	1988-07-16 00:00:00 UTC	1989-03-24 00:00:00 UTC	NA	NA	0	0	555	NA
296	77	10	1989	1598	55	7	1987-09-16 00:00:00 UTC	1989-07-02 00:00:00 UTC	1989-11-26 00:00:00 UTC	NA	NA	0	0	802	NA
297	77	12	1990	1720	55	7	1987-09-16 00:00:00 UTC	1990-01-22 00:00:00 UTC	1990-09-12 00:00:00 UTC	NA	NA	0	0	1092	35720.3119849592
298	77	14	1991	1842	55	7	1987-09-16 00:00:00 UTC	1991-01-01 00:00:00 UTC	1991-12-31 00:00:00 UTC	NA	NA	1	NA	1567	NA
299	78	7	1987	1418	134	7	1987-09-20 00:00:00 UTC	1987-01-29 00:00:00 UTC	1988-01-28 00:00:00 UTC	15.5	NA	0	0	130	NA
300	78	8	1988	1522	134	7	1987-09-20 00:00:00 UTC	1988-07-16 00:00:00 UTC	1989-03-24 00:00:00 UTC	NA	NA	0	1	551	NA
301	78	10	1989	1640	127	7	1987-09-20 00:00:00 UTC	1989-07-02 00:00:00 UTC	1989-11-26 00:00:00 UTC	NA	NA	0	0	798	NA
302	78	12	1990	1761	127	7	1987-09-20 00:00:00 UTC	1990-01-22 00:00:00 UTC	1990-09-12 00:00:00 UTC	NA	NA	0	0	1088	31628.2877219673
303	78	14	1991	1860	127	7	1987-09-20 00:00:00 UTC	1991-01-01 00:00:00 UTC	1991-12-31 00:00:00 UTC	NA	NA	0	1	1563	NA
304	78	16	1993	1938	61	7	1987-09-20 00:00:00 UTC	1993-08-07 00:00:00 UTC	1993-08-13 00:00:00 UTC	13.60000038	NA	0	0	2154	NA
305	78	17	1994	2010	61	7	1987-09-20 00:00:00 UTC	1994-07-07 00:00:00 UTC	1994-07-29 00:00:00 UTC	NA	NA	0	0	2504	NA
306	78	19	1995	2113	61	7	1987-09-20 00:00:00 UTC	1995-05-22 00:00:00 UTC	1995-09-14 00:00:00 UTC	NA	NA	0	0	2916	NA
307	78	21	1996	2235	61	7	1987-09-20 00:00:00 UTC	1996-06-24 00:00:00 UTC	1996-08-11 00:00:00 UTC	NA	NA	0	0	3248	488924.490390397
308	78	22	1997	51	61	7	1987-09-20 00:00:00 UTC	1997-07-01 00:00:00 UTC	1997-08-28 00:00:00 UTC	NA	NA	0	0	3630	167848.478852481
309	78	23	1998	2326	61	7	1987-09-20 00:00:00 UTC	1997-12-20 00:00:00 UTC	1998-03-28 00:00:00 UTC	NA	NA	0	0	3842	136763.285425612
310	78	25	1998	227	61	7	1987-09-20 00:00:00 UTC	1998-06-20 00:00:00 UTC	1998-09-27 00:00:00 UTC	NA	NA	0	0	4025	78379.8352106359
311	78	26	1999	2430	61	7	1987-09-20 00:00:00 UTC	1999-01-12 00:00:00 UTC	1999-01-29 00:00:00 UTC	NA	NA	0	0	4149	9809.19073191634
312	78	27	1999	2500	61	7	1987-09-20 00:00:00 UTC	1999-04-09 00:00:00 UTC	1999-05-04 00:00:00 UTC	NA	NA	0	0	4244	NA
313	78	28	1999	389	61	7	1987-09-20 00:00:00 UTC	1999-07-02 00:00:00 UTC	1999-09-26 00:00:00 UTC	NA	NA	1	NA	4389	277202.48838642
314	79	7	1987	1412	126	7	1987-09-24 00:00:00 UTC	1987-01-29 00:00:00 UTC	1988-01-28 00:00:00 UTC	14.5	NA	0	1	126	NA
315	79	8	1988	3292	61	7	1987-09-24 00:00:00 UTC	1988-07-16 00:00:00 UTC	1989-03-24 00:00:00 UTC	NA	NA	0	0	547	NA
316	79	10	1989	1600	61	7	1987-09-24 00:00:00 UTC	1989-07-02 00:00:00 UTC	1989-11-26 00:00:00 UTC	NA	NA	0	0	794	NA
317	79	12	1990	1724	61	7	1987-09-24 00:00:00 UTC	1990-01-22 00:00:00 UTC	1990-09-12 00:00:00 UTC	NA	NA	0	0	1084	34870.673198871
318	79	14	1991	1845	61	7	1987-09-24 00:00:00 UTC	1991-01-01 00:00:00 UTC	1991-12-31 00:00:00 UTC	NA	NA	1	NA	1559	NA
319	80	7	1987	1349	28	7	1987-10-09 00:00:00 UTC	1987-01-29 00:00:00 UTC	1988-01-28 00:00:00 UTC	17	NA	1	NA	111	NA
320	81	7	1987	1357	40	7	1987-10-15 00:00:00 UTC	1987-01-29 00:00:00 UTC	1988-01-28 00:00:00 UTC	16	NA	1	NA	105	NA
321	82	7	1987	1343	22	7	1987-10-17 00:00:00 UTC	1987-01-29 00:00:00 UTC	1988-01-28 00:00:00 UTC	15.5	NA	0	1	103	NA
322	82	8	1988	1519	129	7	1987-10-17 00:00:00 UTC	1988-07-16 00:00:00 UTC	1989-03-24 00:00:00 UTC	NA	NA	0	0	524	NA
323	82	10	1989	1641	129	7	1987-10-17 00:00:00 UTC	1989-07-02 00:00:00 UTC	1989-11-26 00:00:00 UTC	NA	NA	0	0	771	NA
324	82	12	1990	1762	129	7	1987-10-17 00:00:00 UTC	1990-01-22 00:00:00 UTC	1990-09-12 00:00:00 UTC	NA	NA	0	0	1061	20689.8956236947
325	82	14	1991	1861	129	7	1987-10-17 00:00:00 UTC	1991-01-01 00:00:00 UTC	1991-12-31 00:00:00 UTC	NA	NA	1	NA	1536	NA
326	83	7	1987	1344	23	7	1987-10-20 00:00:00 UTC	1987-01-29 00:00:00 UTC	1988-01-28 00:00:00 UTC	15	NA	0	0	100	NA
327	83	7	1987	1344	23	7	1987-10-20 00:00:00 UTC	1987-01-29 00:00:00 UTC	1988-01-28 00:00:00 UTC	12	NA	1	NA	100	NA
328	84	7	1987	1344	23	7	1987-10-21 00:00:00 UTC	1987-01-29 00:00:00 UTC	1988-01-28 00:00:00 UTC	14.5	NA	0	0	99	NA
329	84	7	1987	1344	23	7	1987-10-21 00:00:00 UTC	1987-01-29 00:00:00 UTC	1988-01-28 00:00:00 UTC	13	NA	1	NA	99	NA
330	85	7	1987	1376	69	7	1987-10-26 00:00:00 UTC	1987-01-29 00:00:00 UTC	1988-01-28 00:00:00 UTC	17	NA	1	NA	94	NA
331	86	7	1987	1419	137	7	1987-11-12 00:00:00 UTC	1987-01-29 00:00:00 UTC	1988-01-28 00:00:00 UTC	12.5	NA	1	NA	77	NA
332	87	7	1987	1328	3	7	1987-11-22 00:00:00 UTC	1987-01-29 00:00:00 UTC	1988-01-28 00:00:00 UTC	14	NA	1	NA	67	NA
333	88	7	1987	1331	8	7	1987-11-24 00:00:00 UTC	1987-01-29 00:00:00 UTC	1988-01-28 00:00:00 UTC	15.5	NA	1	NA	65	NA
334	89	7	1987	1333	10	7	1987-11-24 00:00:00 UTC	1987-01-29 00:00:00 UTC	1988-01-28 00:00:00 UTC	12	NA	1	NA	65	NA
335	90	7	1987	1361	47	7	1987-11-26 00:00:00 UTC	1987-01-29 00:00:00 UTC	1988-01-28 00:00:00 UTC	12.5	NA	1	NA	63	NA
336	91	6	1986	1213	1	5	1985-12-05 00:00:00 UTC	1986-05-19 00:00:00 UTC	1986-12-05 00:00:00 UTC	NA	NA	1	NA	365	NA
337	92	5	1985	1133	41	4	1984-11-12 00:00:00 UTC	1985-03-16 00:00:00 UTC	1985-11-27 00:00:00 UTC	NA	NA	0	0	380	NA
338	92	6	1986	1242	41	4	1984-11-12 00:00:00 UTC	1986-05-19 00:00:00 UTC	1986-12-05 00:00:00 UTC	NA	NA	1	NA	753	NA
339	93	5	1985	1127	32	4	1984-07-22 00:00:00 UTC	1985-03-16 00:00:00 UTC	1985-11-27 00:00:00 UTC	NA	NA	0	1	493	NA
340	93	6	1986	1264	76	4	1984-07-22 00:00:00 UTC	1986-05-19 00:00:00 UTC	1986-12-05 00:00:00 UTC	NA	NA	0	0	866	NA
341	93	7	1987	1380	76	4	1984-07-22 00:00:00 UTC	1987-01-29 00:00:00 UTC	1988-01-28 00:00:00 UTC	NA	NA	1	NA	1285	NA
342	94	5	1985	1127	32	4	1984-07-22 00:00:00 UTC	1985-03-16 00:00:00 UTC	1985-11-27 00:00:00 UTC	NA	NA	0	1	493	NA
343	94	6	1986	1264	76	4	1984-07-22 00:00:00 UTC	1986-05-19 00:00:00 UTC	1986-12-05 00:00:00 UTC	NA	NA	0	0	866	NA
344	94	7	1987	1380	76	4	1984-07-22 00:00:00 UTC	1987-01-29 00:00:00 UTC	1988-01-28 00:00:00 UTC	NA	NA	0	0	1285	NA
345	94	8	1988	1486	76	4	1984-07-22 00:00:00 UTC	1988-07-16 00:00:00 UTC	1989-03-24 00:00:00 UTC	14.39999962	NA	1	NA	1706	NA
346	95	6	1986	1220	13	5	1985-05-28 00:00:00 UTC	1986-05-19 00:00:00 UTC	1986-12-05 00:00:00 UTC	NA	NA	1	NA	556	NA
347	96	6	1986	1220	13	137	1986-02-28 00:00:00 UTC	1986-05-19 00:00:00 UTC	1986-12-05 00:00:00 UTC	NA	NA	1	NA	280	NA
348	97	6	1986	1244	45	137	1986-03-05 00:00:00 UTC	1986-05-19 00:00:00 UTC	1986-12-05 00:00:00 UTC	NA	NA	0	1	275	NA
349	97	7	1987	1365	53	137	1986-03-05 00:00:00 UTC	1987-01-29 00:00:00 UTC	1988-01-28 00:00:00 UTC	NA	NA	0	0	694	NA
350	97	8	1988	1474	53	137	1986-03-05 00:00:00 UTC	1988-07-16 00:00:00 UTC	1989-03-24 00:00:00 UTC	NA	NA	1	NA	1115	NA
351	98	6	1986	1227	20	6	1986-05-31 00:00:00 UTC	1986-05-19 00:00:00 UTC	1986-12-05 00:00:00 UTC	NA	NA	0	1	188	NA
352	98	7	1987	1341	19	6	1986-05-31 00:00:00 UTC	1987-01-29 00:00:00 UTC	1988-01-28 00:00:00 UTC	NA	NA	0	0	607	NA
353	98	8	1988	1456	19	6	1986-05-31 00:00:00 UTC	1988-07-16 00:00:00 UTC	1989-03-24 00:00:00 UTC	NA	NA	0	0	1028	NA
354	98	10	1989	1574	19	6	1986-05-31 00:00:00 UTC	1989-07-02 00:00:00 UTC	1989-11-26 00:00:00 UTC	NA	NA	0	0	1275	NA
355	98	12	1990	1700	19	6	1986-05-31 00:00:00 UTC	1990-01-22 00:00:00 UTC	1990-09-12 00:00:00 UTC	NA	NA	1	NA	1565	32422.5508224986
356	99	6	1986	1228	22	137	1986-03-13 00:00:00 UTC	1986-05-19 00:00:00 UTC	1986-12-05 00:00:00 UTC	NA	NA	0	1	267	NA
357	99	7	1987	1358	41	137	1986-03-13 00:00:00 UTC	1987-01-29 00:00:00 UTC	1988-01-28 00:00:00 UTC	NA	NA	0	0	686	NA
358	99	8	1988	1468	41	137	1986-03-13 00:00:00 UTC	1988-07-16 00:00:00 UTC	1989-03-24 00:00:00 UTC	NA	NA	1	NA	1107	NA
359	100	6	1986	1241	40	6	1986-07-29 00:00:00 UTC	1986-05-19 00:00:00 UTC	1986-12-05 00:00:00 UTC	NA	NA	1	NA	129	NA
360	101	6	1986	1241	40	6	1986-07-29 00:00:00 UTC	1986-05-19 00:00:00 UTC	1986-12-05 00:00:00 UTC	NA	NA	1	NA	129	NA
361	102	6	1986	1216	7	6	1986-08-05 00:00:00 UTC	1986-05-19 00:00:00 UTC	1986-12-05 00:00:00 UTC	NA	NA	1	NA	122	NA
362	103	6	1986	1216	7	6	1986-08-05 00:00:00 UTC	1986-05-19 00:00:00 UTC	1986-12-05 00:00:00 UTC	NA	NA	1	NA	122	NA
363	104	6	1986	1247	51	6	1986-08-10 00:00:00 UTC	1986-05-19 00:00:00 UTC	1986-12-05 00:00:00 UTC	NA	NA	1	NA	117	NA
364	105	6	1986	1215	4	6	1986-08-13 00:00:00 UTC	1986-05-19 00:00:00 UTC	1986-12-05 00:00:00 UTC	NA	NA	1	NA	114	NA
365	106	6	1986	1241	40	6	1986-09-16 00:00:00 UTC	1986-05-19 00:00:00 UTC	1986-12-05 00:00:00 UTC	NA	NA	1	NA	80	NA
366	107	6	1986	1244	45	6	1986-09-17 00:00:00 UTC	1986-05-19 00:00:00 UTC	1986-12-05 00:00:00 UTC	NA	NA	1	NA	79	NA
367	108	6	1986	1288	112	6	1986-09-06 00:00:00 UTC	1986-05-19 00:00:00 UTC	1986-12-05 00:00:00 UTC	NA	NA	1	NA	90	NA
368	109	6	1986	1254	59	5	1985-09-04 00:00:00 UTC	1986-05-19 00:00:00 UTC	1986-12-05 00:00:00 UTC	NA	NA	1	NA	457	NA
369	110	6	1986	1304	141	6	1986-08-28 00:00:00 UTC	1986-05-19 00:00:00 UTC	1986-12-05 00:00:00 UTC	NA	NA	1	NA	99	NA
370	111	6	1986	1307	144	6	1986-08-29 00:00:00 UTC	1986-05-19 00:00:00 UTC	1986-12-05 00:00:00 UTC	NA	NA	1	NA	98	NA
371	112	6	1986	1221	14	6	1986-08-31 00:00:00 UTC	1986-05-19 00:00:00 UTC	1986-12-05 00:00:00 UTC	NA	NA	1	NA	96	NA
372	160	8	1988	1485	73	8	1988-12-16 00:00:00 UTC	1988-07-16 00:00:00 UTC	1989-03-24 00:00:00 UTC	15	NA	0	0	98	NA
373	160	10	1989	1606	73	8	1988-12-16 00:00:00 UTC	1989-07-02 00:00:00 UTC	1989-11-26 00:00:00 UTC	NA	NA	1	NA	345	NA
374	161	8	1988	1503	103	8	1989-02-17 00:00:00 UTC	1988-07-16 00:00:00 UTC	1989-03-24 00:00:00 UTC	15.60000038	NA	0	0	35	NA
375	161	10	1989	1623	103	8	1989-02-17 00:00:00 UTC	1989-07-02 00:00:00 UTC	1989-11-26 00:00:00 UTC	NA	NA	1	NA	282	NA
376	162	8	1988	1479	59	8	1989-03-11 00:00:00 UTC	1988-07-16 00:00:00 UTC	1989-03-24 00:00:00 UTC	13.30000019	NA	0	0	13	NA
377	162	10	1989	3296	59	8	1989-03-11 00:00:00 UTC	1989-07-02 00:00:00 UTC	1989-11-26 00:00:00 UTC	NA	NA	1	NA	260	NA
378	163	8	1988	1479	59	7	1988-03-24 00:00:00 UTC	1988-07-16 00:00:00 UTC	1989-03-24 00:00:00 UTC	14.5	NA	0	0	365	NA
379	163	10	1989	3296	59	7	1988-03-24 00:00:00 UTC	1989-07-02 00:00:00 UTC	1989-11-26 00:00:00 UTC	NA	NA	0	0	612	NA
380	163	12	1990	1723	59	7	1988-03-24 00:00:00 UTC	1990-01-22 00:00:00 UTC	1990-09-12 00:00:00 UTC	NA	NA	0	0	902	31162.5329905182
381	163	14	1991	1844	59	7	1988-03-24 00:00:00 UTC	1991-01-01 00:00:00 UTC	1991-12-31 00:00:00 UTC	NA	NA	0	0	1377	NA
382	163	16	1993	6950	59	7	1988-03-24 00:00:00 UTC	1993-08-07 00:00:00 UTC	1993-08-13 00:00:00 UTC	NA	NA	0	0	1968	NA
383	163	17	1994	2009	59	7	1988-03-24 00:00:00 UTC	1994-07-07 00:00:00 UTC	1994-07-29 00:00:00 UTC	15.89999962	NA	0	0	2318	NA
384	163	19	1995	2112	59	7	1988-03-24 00:00:00 UTC	1995-05-22 00:00:00 UTC	1995-09-14 00:00:00 UTC	NA	NA	0	0	2730	NA
385	163	21	1996	2234	59	7	1988-03-24 00:00:00 UTC	1996-06-24 00:00:00 UTC	1996-08-11 00:00:00 UTC	NA	NA	0	0	3062	381771.793829619
386	163	22	1997	50	59	7	1988-03-24 00:00:00 UTC	1997-07-01 00:00:00 UTC	1997-08-28 00:00:00 UTC	14.80000019	24.20000076	0	0	3444	207956.221367762
387	163	23	1998	143	59	7	1988-03-24 00:00:00 UTC	1997-12-20 00:00:00 UTC	1998-03-28 00:00:00 UTC	NA	NA	0	0	3656	139418.484557072
388	163	25	1998	225	59	7	1988-03-24 00:00:00 UTC	1998-06-20 00:00:00 UTC	1998-09-27 00:00:00 UTC	NA	NA	1	NA	3839	126066.774611412
389	164	10	1989	1623	103	10	1989-09-02 00:00:00 UTC	1989-07-02 00:00:00 UTC	1989-11-26 00:00:00 UTC	6.800000191	NA	1	NA	85	NA
390	165	10	1989	1578	24	10	1989-11-14 00:00:00 UTC	1989-07-02 00:00:00 UTC	1989-11-26 00:00:00 UTC	16	NA	0	1	12	NA
391	165	12	1990	1711	40	10	1989-11-14 00:00:00 UTC	1990-01-22 00:00:00 UTC	1990-09-12 00:00:00 UTC	17.5	NA	1	NA	302	19200.5807026857
392	166	12	1990	1707	30	10	1989-12-19 00:00:00 UTC	1990-01-22 00:00:00 UTC	1990-09-12 00:00:00 UTC	16	NA	1	NA	267	28359.5988552932
393	167	10	1989	1605	71	8	1989-01-16 00:00:00 UTC	1989-07-02 00:00:00 UTC	1989-11-26 00:00:00 UTC	NA	NA	0	0	314	NA
394	167	12	1990	1728	71	8	1989-01-16 00:00:00 UTC	1990-01-22 00:00:00 UTC	1990-09-12 00:00:00 UTC	16.60000038	NA	1	NA	604	102004.568438083
395	168	10	1989	1582	28	10	1989-07-15 00:00:00 UTC	1989-07-02 00:00:00 UTC	1989-11-26 00:00:00 UTC	NA	NA	0	1	134	NA
396	168	12	1990	1737	89	10	1989-07-15 00:00:00 UTC	1990-01-22 00:00:00 UTC	1990-09-12 00:00:00 UTC	13.5	NA	0	0	424	15206.8253223258
397	168	14	1991	1851	89	10	1989-07-15 00:00:00 UTC	1991-01-01 00:00:00 UTC	1991-12-31 00:00:00 UTC	NA	NA	0	0	899	NA
398	168	16	1993	1945	89	10	1989-07-15 00:00:00 UTC	1993-08-07 00:00:00 UTC	1993-08-13 00:00:00 UTC	16.29999924	NA	0	0	1490	NA
399	168	17	1994	2019	89	10	1989-07-15 00:00:00 UTC	1994-07-07 00:00:00 UTC	1994-07-29 00:00:00 UTC	16.39999962	NA	0	0	1840	NA
400	168	19	1995	2127	89	10	1989-07-15 00:00:00 UTC	1995-05-22 00:00:00 UTC	1995-09-14 00:00:00 UTC	NA	NA	0	0	2252	NA
401	168	21	1996	2252	89	10	1989-07-15 00:00:00 UTC	1996-06-24 00:00:00 UTC	1996-08-11 00:00:00 UTC	NA	NA	0	0	2584	101424.557289455
402	168	22	1997	70	89	10	1989-07-15 00:00:00 UTC	1997-07-01 00:00:00 UTC	1997-08-28 00:00:00 UTC	NA	NA	0	0	2966	72541.1866082538
403	168	23	1998	158	89	10	1989-07-15 00:00:00 UTC	1997-12-20 00:00:00 UTC	1998-03-28 00:00:00 UTC	NA	NA	0	0	3178	73692.1070127598
404	168	25	1998	246	89	10	1989-07-15 00:00:00 UTC	1998-06-20 00:00:00 UTC	1998-09-27 00:00:00 UTC	NA	NA	0	0	3361	46551.1096087068
405	168	26	1999	2447	89	10	1989-07-15 00:00:00 UTC	1999-01-12 00:00:00 UTC	1999-01-29 00:00:00 UTC	NA	NA	0	0	3485	19927.5066466129
406	168	27	1999	336	89	10	1989-07-15 00:00:00 UTC	1999-04-09 00:00:00 UTC	1999-05-04 00:00:00 UTC	NA	NA	0	0	3580	NA
407	168	28	1999	408	89	10	1989-07-15 00:00:00 UTC	1999-07-02 00:00:00 UTC	1999-09-26 00:00:00 UTC	NA	NA	0	0	3725	321040.727637915
408	168	39	2000	3089	89	10	1989-07-15 00:00:00 UTC	2000-07-25 00:00:00 UTC	2000-08-13 00:00:00 UTC	NA	NA	0	0	4047	NA
409	168	40	2001	3203	89	10	1989-07-15 00:00:00 UTC	2001-06-29 00:00:00 UTC	2001-07-26 00:00:00 UTC	NA	NA	1	NA	4394	NA
410	169	10	1989	1582	28	8	1988-09-13 00:00:00 UTC	1989-07-02 00:00:00 UTC	1989-11-26 00:00:00 UTC	NA	NA	0	0	439	NA
411	169	12	1990	1706	28	8	1988-09-13 00:00:00 UTC	1990-01-22 00:00:00 UTC	1990-09-12 00:00:00 UTC	14.5	NA	0	0	729	27761.3219754036
412	169	14	1991	1830	28	8	1988-09-13 00:00:00 UTC	1991-01-01 00:00:00 UTC	1991-12-31 00:00:00 UTC	NA	NA	0	0	1204	NA
413	169	16	1993	1923	28	8	1988-09-13 00:00:00 UTC	1993-08-07 00:00:00 UTC	1993-08-13 00:00:00 UTC	NA	NA	0	0	1795	NA
414	169	17	1994	1991	28	8	1988-09-13 00:00:00 UTC	1994-07-07 00:00:00 UTC	1994-07-29 00:00:00 UTC	NA	NA	0	0	2145	NA
415	169	19	1995	2094	28	8	1988-09-13 00:00:00 UTC	1995-05-22 00:00:00 UTC	1995-09-14 00:00:00 UTC	NA	NA	0	0	2557	NA
416	169	21	1996	2214	28	8	1988-09-13 00:00:00 UTC	1996-06-24 00:00:00 UTC	1996-08-11 00:00:00 UTC	NA	NA	0	0	2889	41607.530957736
417	169	22	1997	31	28	8	1988-09-13 00:00:00 UTC	1997-07-01 00:00:00 UTC	1997-08-28 00:00:00 UTC	NA	NA	0	0	3271	69733.4114076623
418	169	23	1998	2313	28	8	1988-09-13 00:00:00 UTC	1997-12-20 00:00:00 UTC	1998-03-28 00:00:00 UTC	NA	NA	0	0	3483	67553.6008281403
419	169	25	1998	207	28	8	1988-09-13 00:00:00 UTC	1998-06-20 00:00:00 UTC	1998-09-27 00:00:00 UTC	NA	NA	0	0	3666	50699.1315401405
420	169	26	1999	286	28	8	1988-09-13 00:00:00 UTC	1999-01-12 00:00:00 UTC	1999-01-29 00:00:00 UTC	NA	NA	0	0	3790	9708.9764455653
421	169	27	1999	2484	28	8	1988-09-13 00:00:00 UTC	1999-04-09 00:00:00 UTC	1999-05-04 00:00:00 UTC	NA	NA	0	0	3885	NA
422	169	28	1999	369	28	8	1988-09-13 00:00:00 UTC	1999-07-02 00:00:00 UTC	1999-09-26 00:00:00 UTC	NA	NA	1	NA	4030	24793.1677726343
423	170	10	1989	1605	71	10	1989-07-15 00:00:00 UTC	1989-07-02 00:00:00 UTC	1989-11-26 00:00:00 UTC	NA	NA	0	0	134	NA
424	170	12	1990	1728	71	10	1989-07-15 00:00:00 UTC	1990-01-22 00:00:00 UTC	1990-09-12 00:00:00 UTC	15	NA	0	0	424	102004.568438083
425	170	14	1991	1849	71	10	1989-07-15 00:00:00 UTC	1991-01-01 00:00:00 UTC	1991-12-31 00:00:00 UTC	NA	NA	1	NA	899	NA
426	171	10	1989	1605	71	8	1989-01-16 00:00:00 UTC	1989-07-02 00:00:00 UTC	1989-11-26 00:00:00 UTC	NA	NA	0	0	314	NA
427	171	12	1990	1728	71	8	1989-01-16 00:00:00 UTC	1990-01-22 00:00:00 UTC	1990-09-12 00:00:00 UTC	14.60000038	NA	0	0	604	102004.568438083
428	171	14	1991	1849	71	8	1989-01-16 00:00:00 UTC	1991-01-01 00:00:00 UTC	1991-12-31 00:00:00 UTC	NA	NA	0	0	1079	NA
429	171	16	1993	1942	71	8	1989-01-16 00:00:00 UTC	1993-08-07 00:00:00 UTC	1993-08-13 00:00:00 UTC	NA	NA	0	0	1670	NA
430	171	17	1994	2013	71	8	1989-01-16 00:00:00 UTC	1994-07-07 00:00:00 UTC	1994-07-29 00:00:00 UTC	14.80000019	NA	0	0	2020	NA
431	171	19	1995	2118	71	8	1989-01-16 00:00:00 UTC	1995-05-22 00:00:00 UTC	1995-09-14 00:00:00 UTC	NA	NA	0	0	2432	NA
432	171	21	1996	2242	71	8	1989-01-16 00:00:00 UTC	1996-06-24 00:00:00 UTC	1996-08-11 00:00:00 UTC	NA	NA	0	0	2764	202940.496309576
433	171	22	1997	58	71	8	1989-01-16 00:00:00 UTC	1997-07-01 00:00:00 UTC	1997-08-28 00:00:00 UTC	NA	NA	0	0	3146	38302.4145432934
434	171	23	1998	148	71	8	1989-01-16 00:00:00 UTC	1997-12-20 00:00:00 UTC	1998-03-28 00:00:00 UTC	NA	NA	1	NA	3358	65420.4435963409
435	172	10	1989	1586	35	10	1989-07-15 00:00:00 UTC	1989-07-02 00:00:00 UTC	1989-11-26 00:00:00 UTC	NA	NA	0	0	134	NA
436	172	12	1990	1709	35	10	1989-07-15 00:00:00 UTC	1990-01-22 00:00:00 UTC	1990-09-12 00:00:00 UTC	13.80000019	NA	0	1	424	NA
437	172	14	1991	1826	24	10	1989-07-15 00:00:00 UTC	1991-01-01 00:00:00 UTC	1991-12-31 00:00:00 UTC	NA	NA	0	1	899	NA
438	172	16	1993	3308	3	10	1989-07-15 00:00:00 UTC	1993-08-07 00:00:00 UTC	1993-08-13 00:00:00 UTC	NA	NA	0	1	1490	NA
439	172	17	1994	1989	21	10	1989-07-15 00:00:00 UTC	1994-07-07 00:00:00 UTC	1994-07-29 00:00:00 UTC	NA	NA	0	1	1840	NA
440	172	19	1995	2090	22	10	1989-07-15 00:00:00 UTC	1995-05-22 00:00:00 UTC	1995-09-14 00:00:00 UTC	14.89999962	NA	0	0	2252	NA
441	172	21	1996	2209	22	10	1989-07-15 00:00:00 UTC	1996-06-24 00:00:00 UTC	1996-08-11 00:00:00 UTC	NA	NA	0	0	2584	95299.689456423
442	172	22	1997	26	22	10	1989-07-15 00:00:00 UTC	1997-07-01 00:00:00 UTC	1997-08-28 00:00:00 UTC	15.19999981	25	0	0	2966	146611.023113027
443	172	22	1997	26	22	10	1989-07-15 00:00:00 UTC	1997-07-01 00:00:00 UTC	1997-08-28 00:00:00 UTC	15.39999962	25	1	NA	2966	146611.023113027
444	173	12	1990	1729	73	12	1990-01-22 00:00:00 UTC	1990-01-22 00:00:00 UTC	1990-09-12 00:00:00 UTC	15.60000038	NA	0	1	233	25025.1797386741
445	173	14	1991	1858	113	12	1990-01-22 00:00:00 UTC	1991-01-01 00:00:00 UTC	1991-12-31 00:00:00 UTC	NA	NA	0	0	708	NA
446	173	16	1993	1961	113	12	1990-01-22 00:00:00 UTC	1993-08-07 00:00:00 UTC	1993-08-13 00:00:00 UTC	NA	NA	1	NA	1299	NA
447	174	10	1989	1573	16	8	1988-09-13 00:00:00 UTC	1989-07-02 00:00:00 UTC	1989-11-26 00:00:00 UTC	NA	NA	0	0	439	NA
448	174	12	1990	1699	16	8	1988-09-13 00:00:00 UTC	1990-01-22 00:00:00 UTC	1990-09-12 00:00:00 UTC	NA	NA	0	1	729	27581.9572083798
449	174	14	1991	1822	14	8	1988-09-13 00:00:00 UTC	1991-01-01 00:00:00 UTC	1991-12-31 00:00:00 UTC	NA	NA	1	NA	1204	NA
450	175	12	1990	1752	112	12	1990-01-14 00:00:00 UTC	1990-01-22 00:00:00 UTC	1990-09-12 00:00:00 UTC	14.60000038	NA	1	NA	241	43561.2393078087
451	176	10	1989	1594	51	8	1988-09-13 00:00:00 UTC	1989-07-02 00:00:00 UTC	1989-11-26 00:00:00 UTC	NA	NA	0	1	439	NA
452	176	12	1990	1725	63	8	1988-09-13 00:00:00 UTC	1990-01-22 00:00:00 UTC	1990-09-12 00:00:00 UTC	16.60000038	NA	0	0	729	19210.4777728562
453	176	14	1991	1846	63	8	1988-09-13 00:00:00 UTC	1991-01-01 00:00:00 UTC	1991-12-31 00:00:00 UTC	NA	NA	0	0	1204	NA
454	176	16	1993	1939	63	8	1988-09-13 00:00:00 UTC	1993-08-07 00:00:00 UTC	1993-08-13 00:00:00 UTC	NA	NA	0	1	1795	NA
455	176	17	1994	2053	169	8	1988-09-13 00:00:00 UTC	1994-07-07 00:00:00 UTC	1994-07-29 00:00:00 UTC	NA	NA	0	1	2145	NA
456	176	19	1995	2115	63	8	1988-09-13 00:00:00 UTC	1995-05-22 00:00:00 UTC	1995-09-14 00:00:00 UTC	16.5	NA	0	0	2557	NA
457	176	19	1995	2115	63	8	1988-09-13 00:00:00 UTC	1995-05-22 00:00:00 UTC	1995-09-14 00:00:00 UTC	17.10000038	NA	0	0	2557	NA
458	176	19	1995	2115	63	8	1988-09-13 00:00:00 UTC	1995-05-22 00:00:00 UTC	1995-09-14 00:00:00 UTC	15.5	NA	0	0	2557	NA
459	176	21	1996	2237	63	8	1988-09-13 00:00:00 UTC	1996-06-24 00:00:00 UTC	1996-08-11 00:00:00 UTC	NA	NA	0	0	2889	71384.1989706164
460	176	22	1997	53	63	8	1988-09-13 00:00:00 UTC	1997-07-01 00:00:00 UTC	1997-08-28 00:00:00 UTC	NA	NA	0	0	3271	136778.855380164
461	176	23	1998	2327	63	8	1988-09-13 00:00:00 UTC	1997-12-20 00:00:00 UTC	1998-03-28 00:00:00 UTC	NA	NA	0	0	3483	150906.45046235
462	176	25	1998	229	63	8	1988-09-13 00:00:00 UTC	1998-06-20 00:00:00 UTC	1998-09-27 00:00:00 UTC	NA	NA	0	0	3666	35959.3753995949
463	176	26	1999	2432	63	8	1988-09-13 00:00:00 UTC	1999-01-12 00:00:00 UTC	1999-01-29 00:00:00 UTC	NA	NA	0	0	3790	30284.0248521055
464	176	27	1999	330	63	8	1988-09-13 00:00:00 UTC	1999-04-09 00:00:00 UTC	1999-05-04 00:00:00 UTC	NA	NA	0	0	3885	NA
465	176	28	1999	391	63	8	1988-09-13 00:00:00 UTC	1999-07-02 00:00:00 UTC	1999-09-26 00:00:00 UTC	NA	NA	0	0	4030	93748.2493040885
466	176	39	2000	3069	63	8	1988-09-13 00:00:00 UTC	2000-07-25 00:00:00 UTC	2000-08-13 00:00:00 UTC	NA	NA	0	0	4352	NA
467	176	40	2001	3183	63	8	1988-09-13 00:00:00 UTC	2001-06-29 00:00:00 UTC	2001-07-26 00:00:00 UTC	NA	NA	0	0	4699	NA
468	176	41	2002	813	63	8	1988-09-13 00:00:00 UTC	2002-07-11 00:00:00 UTC	2002-10-02 00:00:00 UTC	17.5	26	0	0	5132	NA
469	176	30	2003	492	63	8	1988-09-13 00:00:00 UTC	2003-06-06 00:00:00 UTC	2003-09-02 00:00:00 UTC	NA	NA	1	NA	5467	16188.6759565815
470	177	12	1990	1765	132	12	1990-01-13 00:00:00 UTC	1990-01-22 00:00:00 UTC	1990-09-12 00:00:00 UTC	11.5	NA	1	NA	242	52135.9702372419
471	178	10	1989	1623	103	8	1988-09-13 00:00:00 UTC	1989-07-02 00:00:00 UTC	1989-11-26 00:00:00 UTC	NA	NA	0	0	439	NA
472	178	12	1990	1745	103	8	1988-09-13 00:00:00 UTC	1990-01-22 00:00:00 UTC	1990-09-12 00:00:00 UTC	16.39999962	NA	0	0	729	14742.5759594812
473	178	14	1991	1853	103	8	1988-09-13 00:00:00 UTC	1991-01-01 00:00:00 UTC	1991-12-31 00:00:00 UTC	NA	NA	0	0	1204	NA
474	178	16	1993	1953	103	8	1988-09-13 00:00:00 UTC	1993-08-07 00:00:00 UTC	1993-08-13 00:00:00 UTC	NA	NA	0	0	1795	NA
475	178	17	1994	2023	103	8	1988-09-13 00:00:00 UTC	1994-07-07 00:00:00 UTC	1994-07-29 00:00:00 UTC	16.5	NA	0	0	2145	NA
476	178	19	1995	2133	103	8	1988-09-13 00:00:00 UTC	1995-05-22 00:00:00 UTC	1995-09-14 00:00:00 UTC	NA	NA	0	0	2557	NA
477	178	21	1996	13	103	8	1988-09-13 00:00:00 UTC	1996-06-24 00:00:00 UTC	1996-08-11 00:00:00 UTC	NA	NA	0	0	2889	23163.1774870704
478	178	22	1997	77	103	8	1988-09-13 00:00:00 UTC	1997-07-01 00:00:00 UTC	1997-08-28 00:00:00 UTC	15.60000038	26.20000076	0	0	3271	21837.558517736
479	178	23	1998	164	103	8	1988-09-13 00:00:00 UTC	1997-12-20 00:00:00 UTC	1998-03-28 00:00:00 UTC	14.60000038	26	1	NA	3483	13134.0479390101
480	184	10	1989	1597	54	8	1988-11-26 00:00:00 UTC	1989-07-02 00:00:00 UTC	1989-11-26 00:00:00 UTC	16	NA	1	NA	365	NA
481	185	10	1989	1578	24	8	1988-11-23 00:00:00 UTC	1989-07-02 00:00:00 UTC	1989-11-26 00:00:00 UTC	15	NA	0	0	368	NA
482	185	12	1990	1703	24	8	1988-11-23 00:00:00 UTC	1990-01-22 00:00:00 UTC	1990-09-12 00:00:00 UTC	NA	NA	0	0	658	27739.8244303074
483	185	14	1991	1826	24	8	1988-11-23 00:00:00 UTC	1991-01-01 00:00:00 UTC	1991-12-31 00:00:00 UTC	NA	NA	1	NA	1133	NA
484	186	10	1989	1587	38	10	1989-11-13 00:00:00 UTC	1989-07-02 00:00:00 UTC	1989-11-26 00:00:00 UTC	14.5	NA	0	0	13	NA
485	186	12	1990	1710	38	10	1989-11-13 00:00:00 UTC	1990-01-22 00:00:00 UTC	1990-09-12 00:00:00 UTC	NA	NA	1	NA	303	21899.3299029233
486	187	10	1989	1615	89	10	1989-11-13 00:00:00 UTC	1989-07-02 00:00:00 UTC	1989-11-26 00:00:00 UTC	14	NA	1	NA	13	NA
487	188	10	1989	1602	67	10	1989-10-02 00:00:00 UTC	1989-07-02 00:00:00 UTC	1989-11-26 00:00:00 UTC	15.30000019	NA	1	NA	55	NA
488	189	10	1989	1587	38	8	1988-11-23 00:00:00 UTC	1989-07-02 00:00:00 UTC	1989-11-26 00:00:00 UTC	15.5	NA	0	0	368	NA
489	189	12	1990	1710	38	8	1988-11-23 00:00:00 UTC	1990-01-22 00:00:00 UTC	1990-09-12 00:00:00 UTC	NA	NA	0	0	658	21899.3299029233
490	189	14	1991	1834	38	8	1988-11-23 00:00:00 UTC	1991-01-01 00:00:00 UTC	1991-12-31 00:00:00 UTC	NA	NA	1	NA	1133	NA
491	190	10	1989	3296	59	10	1989-09-05 00:00:00 UTC	1989-07-02 00:00:00 UTC	1989-11-26 00:00:00 UTC	5.599999905	NA	1	NA	82	NA
492	191	10	1989	1566	7	10	1989-09-04 00:00:00 UTC	1989-07-02 00:00:00 UTC	1989-11-26 00:00:00 UTC	4.599999905	NA	0	0	83	NA
493	191	12	1990	1693	7	10	1989-09-04 00:00:00 UTC	1990-01-22 00:00:00 UTC	1990-09-12 00:00:00 UTC	16.39999962	NA	1	NA	373	8397.78034730283
494	192	10	1989	1595	52	10	1989-09-03 00:00:00 UTC	1989-07-02 00:00:00 UTC	1989-11-26 00:00:00 UTC	13.39999962	NA	0	0	84	NA
495	192	12	1990	1717	52	10	1989-09-03 00:00:00 UTC	1990-01-22 00:00:00 UTC	1990-09-12 00:00:00 UTC	14.69999981	NA	0	1	374	17484.2974897644
496	192	14	1991	1825	22	10	1989-09-03 00:00:00 UTC	1991-01-01 00:00:00 UTC	1991-12-31 00:00:00 UTC	NA	NA	1	NA	849	NA
497	193	10	1989	1599	56	10	1989-09-03 00:00:00 UTC	1989-07-02 00:00:00 UTC	1989-11-26 00:00:00 UTC	6	NA	0	0	84	NA
498	193	12	1990	1721	56	10	1989-09-03 00:00:00 UTC	1990-01-22 00:00:00 UTC	1990-09-12 00:00:00 UTC	13.10000038	NA	0	0	374	15981.88118073
499	193	12	1990	1721	56	10	1989-09-03 00:00:00 UTC	1990-01-22 00:00:00 UTC	1990-09-12 00:00:00 UTC	15	NA	0	0	374	15981.88118073
500	193	12	1990	1721	56	10	1989-09-03 00:00:00 UTC	1990-01-22 00:00:00 UTC	1990-09-12 00:00:00 UTC	13.5	NA	1	NA	374	15981.88118073
501	194	10	1989	1607	76	10	1989-09-03 00:00:00 UTC	1989-07-02 00:00:00 UTC	1989-11-26 00:00:00 UTC	8.5	NA	1	NA	84	NA
502	195	10	1989	1598	55	10	1989-09-02 00:00:00 UTC	1989-07-02 00:00:00 UTC	1989-11-26 00:00:00 UTC	6.400000095	NA	1	NA	85	NA
503	196	10	1989	1598	55	10	1989-09-02 00:00:00 UTC	1989-07-02 00:00:00 UTC	1989-11-26 00:00:00 UTC	9.699999809	NA	1	NA	85	NA
504	197	10	1989	1645	134	10	1989-09-01 00:00:00 UTC	1989-07-02 00:00:00 UTC	1989-11-26 00:00:00 UTC	8	NA	0	0	86	NA
505	197	12	1990	3306	134	10	1989-09-01 00:00:00 UTC	1990-01-22 00:00:00 UTC	1990-09-12 00:00:00 UTC	NA	NA	1	NA	376	23380.6313136899
506	198	10	1989	1645	134	10	1989-09-01 00:00:00 UTC	1989-07-02 00:00:00 UTC	1989-11-26 00:00:00 UTC	7.900000095	NA	1	NA	86	NA
507	199	7	1987	1358	41	6	1986-12-02 00:00:00 UTC	1987-01-29 00:00:00 UTC	1988-01-28 00:00:00 UTC	NA	NA	0	0	422	NA
508	199	8	1988	1468	41	6	1986-12-02 00:00:00 UTC	1988-07-16 00:00:00 UTC	1989-03-24 00:00:00 UTC	NA	NA	0	0	843	NA
509	199	10	1989	1589	41	6	1986-12-02 00:00:00 UTC	1989-07-02 00:00:00 UTC	1989-11-26 00:00:00 UTC	NA	NA	0	0	1090	NA
510	199	12	1990	1712	41	6	1986-12-02 00:00:00 UTC	1990-01-22 00:00:00 UTC	1990-09-12 00:00:00 UTC	NA	NA	0	0	1380	20987.090670114
511	199	14	1991	1836	41	6	1986-12-02 00:00:00 UTC	1991-01-01 00:00:00 UTC	1991-12-31 00:00:00 UTC	NA	NA	0	0	1855	NA
512	199	16	1993	1930	41	6	1986-12-02 00:00:00 UTC	1993-08-07 00:00:00 UTC	1993-08-13 00:00:00 UTC	NA	NA	0	0	2446	NA
513	199	17	1994	1998	41	6	1986-12-02 00:00:00 UTC	1994-07-07 00:00:00 UTC	1994-07-29 00:00:00 UTC	15.10000038	NA	0	0	2796	NA
514	199	19	1995	2101	41	6	1986-12-02 00:00:00 UTC	1995-05-22 00:00:00 UTC	1995-09-14 00:00:00 UTC	14.5	NA	0	0	3208	NA
515	199	19	1995	2101	41	6	1986-12-02 00:00:00 UTC	1995-05-22 00:00:00 UTC	1995-09-14 00:00:00 UTC	16.20000076	NA	0	0	3208	NA
516	199	21	1996	2221	41	6	1986-12-02 00:00:00 UTC	1996-06-24 00:00:00 UTC	1996-08-11 00:00:00 UTC	NA	NA	0	1	3540	32144.0874268207
517	199	22	1997	37	42	6	1986-12-02 00:00:00 UTC	1997-07-01 00:00:00 UTC	1997-08-28 00:00:00 UTC	14.80000019	23.20000076	0	0	3922	99126.9400012039
518	199	23	1998	137	42	6	1986-12-02 00:00:00 UTC	1997-12-20 00:00:00 UTC	1998-03-28 00:00:00 UTC	NA	NA	0	0	4134	46607.7977022152
519	199	25	1998	214	42	6	1986-12-02 00:00:00 UTC	1998-06-20 00:00:00 UTC	1998-09-27 00:00:00 UTC	NA	NA	0	0	4317	41120.8580319073
520	199	26	1999	2418	42	6	1986-12-02 00:00:00 UTC	1999-01-12 00:00:00 UTC	1999-01-29 00:00:00 UTC	NA	NA	0	0	4441	1315.22808862193
521	199	27	1999	2491	42	6	1986-12-02 00:00:00 UTC	1999-04-09 00:00:00 UTC	1999-05-04 00:00:00 UTC	NA	NA	0	0	4536	NA
522	199	28	1999	376	42	6	1986-12-02 00:00:00 UTC	1999-07-02 00:00:00 UTC	1999-09-26 00:00:00 UTC	NA	NA	0	0	4681	50422.3589129342
523	199	39	2000	3054	42	6	1986-12-02 00:00:00 UTC	2000-07-25 00:00:00 UTC	2000-08-13 00:00:00 UTC	NA	NA	0	0	5003	NA
524	199	40	2001	3166	42	6	1986-12-02 00:00:00 UTC	2001-06-29 00:00:00 UTC	2001-07-26 00:00:00 UTC	NA	NA	0	0	5350	NA
525	199	41	2002	799	42	6	1986-12-02 00:00:00 UTC	2002-07-11 00:00:00 UTC	2002-10-02 00:00:00 UTC	17	22.89999962	0	0	5783	NA
526	199	30	2003	473	42	6	1986-12-02 00:00:00 UTC	2003-06-06 00:00:00 UTC	2003-09-02 00:00:00 UTC	NA	NA	0	0	6118	47112.1599300852
527	199	31	2003	2620	42	6	1986-12-02 00:00:00 UTC	2003-12-12 00:00:00 UTC	2004-01-14 00:00:00 UTC	NA	NA	1	NA	6252	NA
528	200	10	1989	1563	2	8	1988-09-10 00:00:00 UTC	1989-07-02 00:00:00 UTC	1989-11-26 00:00:00 UTC	14.80000019	NA	0	1	442	NA
529	200	12	1990	1723	59	8	1988-09-10 00:00:00 UTC	1990-01-22 00:00:00 UTC	1990-09-12 00:00:00 UTC	17	NA	0	1	732	31162.5329905182
530	200	14	1991	1821	13	8	1988-09-10 00:00:00 UTC	1991-01-01 00:00:00 UTC	1991-12-31 00:00:00 UTC	NA	NA	0	0	1207	NA
531	200	16	1993	1915	13	8	1988-09-10 00:00:00 UTC	1993-08-07 00:00:00 UTC	1993-08-13 00:00:00 UTC	NA	NA	0	1	1798	NA
532	200	17	1994	1986	12	8	1988-09-10 00:00:00 UTC	1994-07-07 00:00:00 UTC	1994-07-29 00:00:00 UTC	16.60000038	NA	0	0	2148	NA
533	200	19	1995	2084	12	8	1988-09-10 00:00:00 UTC	1995-05-22 00:00:00 UTC	1995-09-14 00:00:00 UTC	NA	NA	0	0	2560	NA
534	200	21	1996	2203	12	8	1988-09-10 00:00:00 UTC	1996-06-24 00:00:00 UTC	1996-08-11 00:00:00 UTC	NA	NA	0	0	2892	55843.7054943726
535	200	22	1997	20	12	8	1988-09-10 00:00:00 UTC	1997-07-01 00:00:00 UTC	1997-08-28 00:00:00 UTC	NA	NA	0	0	3274	98770.3317437268
536	200	23	1998	2311	12	8	1988-09-10 00:00:00 UTC	1997-12-20 00:00:00 UTC	1998-03-28 00:00:00 UTC	NA	NA	0	0	3486	82209.3686641722
537	200	25	1998	195	12	8	1988-09-10 00:00:00 UTC	1998-06-20 00:00:00 UTC	1998-09-27 00:00:00 UTC	NA	NA	0	0	3669	44447.0052360323
538	200	26	1999	2408	12	8	1988-09-10 00:00:00 UTC	1999-01-12 00:00:00 UTC	1999-01-29 00:00:00 UTC	NA	NA	0	0	3793	17842.7564291039
539	200	27	1999	320	12	8	1988-09-10 00:00:00 UTC	1999-04-09 00:00:00 UTC	1999-05-04 00:00:00 UTC	NA	NA	0	0	3888	NA
540	200	28	1999	356	12	8	1988-09-10 00:00:00 UTC	1999-07-02 00:00:00 UTC	1999-09-26 00:00:00 UTC	NA	NA	1	NA	4033	48257.4454126028
541	201	10	1989	1600	61	10	1989-08-30 00:00:00 UTC	1989-07-02 00:00:00 UTC	1989-11-26 00:00:00 UTC	15.69999981	NA	0	0	88	NA
542	201	12	1990	1724	61	10	1989-08-30 00:00:00 UTC	1990-01-22 00:00:00 UTC	1990-09-12 00:00:00 UTC	NA	NA	1	NA	378	34870.673198871
543	202	10	1989	1658	158	10	1989-07-01 00:00:00 UTC	1989-07-02 00:00:00 UTC	1989-11-26 00:00:00 UTC	13.5	NA	0	0	148	NA
544	202	12	1990	1779	158	10	1989-07-01 00:00:00 UTC	1990-01-22 00:00:00 UTC	1990-09-12 00:00:00 UTC	NA	NA	1	NA	438	19682.5825225921
545	203	8	1988	1510	112	8	1988-12-20 00:00:00 UTC	1988-07-16 00:00:00 UTC	1989-03-24 00:00:00 UTC	13.69999981	NA	0	0	94	NA
546	203	10	1989	1630	112	8	1988-12-20 00:00:00 UTC	1989-07-02 00:00:00 UTC	1989-11-26 00:00:00 UTC	NA	NA	1	NA	341	NA
547	204	8	1988	1485	73	7	1988-03-12 00:00:00 UTC	1988-07-16 00:00:00 UTC	1989-03-24 00:00:00 UTC	16.20000076	NA	0	0	377	NA
548	204	10	1989	1606	73	7	1988-03-12 00:00:00 UTC	1989-07-02 00:00:00 UTC	1989-11-26 00:00:00 UTC	NA	NA	1	NA	624	NA
549	205	8	1988	3291	40	8	1989-02-22 00:00:00 UTC	1988-07-16 00:00:00 UTC	1989-03-24 00:00:00 UTC	14.80000019	NA	0	0	30	NA
550	205	10	1989	1588	40	8	1989-02-22 00:00:00 UTC	1989-07-02 00:00:00 UTC	1989-11-26 00:00:00 UTC	NA	NA	0	0	277	NA
551	205	12	1990	1711	40	8	1989-02-22 00:00:00 UTC	1990-01-22 00:00:00 UTC	1990-09-12 00:00:00 UTC	NA	NA	1	NA	567	19200.5807026857
552	206	8	1988	1475	54	8	1988-09-24 00:00:00 UTC	1988-07-16 00:00:00 UTC	1989-03-24 00:00:00 UTC	15.80000019	NA	1	NA	181	NA
553	207	8	1988	1455	16	8	1988-11-22 00:00:00 UTC	1988-07-16 00:00:00 UTC	1989-03-24 00:00:00 UTC	NA	NA	0	0	122	NA
554	207	10	1989	1573	16	8	1988-11-22 00:00:00 UTC	1989-07-02 00:00:00 UTC	1989-11-26 00:00:00 UTC	NA	NA	0	1	369	NA
555	207	12	1990	1721	56	8	1988-11-22 00:00:00 UTC	1990-01-22 00:00:00 UTC	1990-09-12 00:00:00 UTC	NA	NA	0	0	659	15981.88118073
556	207	14	1991	1843	56	8	1988-11-22 00:00:00 UTC	1991-01-01 00:00:00 UTC	1991-12-31 00:00:00 UTC	NA	NA	0	0	1134	NA
557	207	16	1993	1937	56	8	1988-11-22 00:00:00 UTC	1993-08-07 00:00:00 UTC	1993-08-13 00:00:00 UTC	14.89999962	NA	0	0	1725	NA
558	207	17	1994	2007	56	8	1988-11-22 00:00:00 UTC	1994-07-07 00:00:00 UTC	1994-07-29 00:00:00 UTC	NA	NA	0	0	2075	NA
559	207	19	1995	2110	56	8	1988-11-22 00:00:00 UTC	1995-05-22 00:00:00 UTC	1995-09-14 00:00:00 UTC	NA	NA	0	0	2487	NA
560	207	21	1996	2232	56	8	1988-11-22 00:00:00 UTC	1996-06-24 00:00:00 UTC	1996-08-11 00:00:00 UTC	NA	NA	0	0	2819	49996.0087067707
561	207	22	1997	48	56	8	1988-11-22 00:00:00 UTC	1997-07-01 00:00:00 UTC	1997-08-28 00:00:00 UTC	NA	NA	1	NA	3201	62180.9872918141
562	208	8	1988	3295	160	8	1989-01-23 00:00:00 UTC	1988-07-16 00:00:00 UTC	1989-03-24 00:00:00 UTC	16.29999924	NA	0	1	60	NA
563	208	10	1989	3297	161	8	1989-01-23 00:00:00 UTC	1989-07-02 00:00:00 UTC	1989-11-26 00:00:00 UTC	NA	NA	0	0	307	NA
564	208	12	1990	3307	161	8	1989-01-23 00:00:00 UTC	1990-01-22 00:00:00 UTC	1990-09-12 00:00:00 UTC	NA	NA	0	0	597	NA
565	208	14	1991	1864	161	8	1989-01-23 00:00:00 UTC	1991-01-01 00:00:00 UTC	1991-12-31 00:00:00 UTC	NA	NA	0	1	1072	NA
566	208	16	1993	1969	144	8	1989-01-23 00:00:00 UTC	1993-08-07 00:00:00 UTC	1993-08-13 00:00:00 UTC	NA	NA	0	0	1663	NA
567	208	17	1994	2042	144	8	1989-01-23 00:00:00 UTC	1994-07-07 00:00:00 UTC	1994-07-29 00:00:00 UTC	16.10000038	NA	0	0	2013	NA
568	208	19	1995	2159	144	8	1989-01-23 00:00:00 UTC	1995-05-22 00:00:00 UTC	1995-09-14 00:00:00 UTC	NA	NA	0	0	2425	NA
569	208	21	1996	2283	144	8	1989-01-23 00:00:00 UTC	1996-06-24 00:00:00 UTC	1996-08-11 00:00:00 UTC	NA	NA	0	0	2757	38594.5404354633
570	208	22	1997	103	144	8	1989-01-23 00:00:00 UTC	1997-07-01 00:00:00 UTC	1997-08-28 00:00:00 UTC	16.29999924	26	0	0	3139	39410.0244320767
571	208	23	1998	2348	144	8	1989-01-23 00:00:00 UTC	1997-12-20 00:00:00 UTC	1998-03-28 00:00:00 UTC	NA	NA	1	NA	3351	28724.0761510412
572	209	8	1988	3291	40	8	1989-02-25 00:00:00 UTC	1988-07-16 00:00:00 UTC	1989-03-24 00:00:00 UTC	14.10000038	NA	0	0	27	NA
573	209	10	1989	1588	40	8	1989-02-25 00:00:00 UTC	1989-07-02 00:00:00 UTC	1989-11-26 00:00:00 UTC	NA	NA	1	NA	274	NA
574	210	8	1988	1476	55	7	1987-12-29 00:00:00 UTC	1988-07-16 00:00:00 UTC	1989-03-24 00:00:00 UTC	14.89999962	NA	1	NA	451	NA
575	211	7	1987	1367	55	7	1987-12-10 00:00:00 UTC	1987-01-29 00:00:00 UTC	1988-01-28 00:00:00 UTC	15.5	NA	0	0	49	NA
576	211	7	1987	1367	55	7	1987-12-10 00:00:00 UTC	1987-01-29 00:00:00 UTC	1988-01-28 00:00:00 UTC	12.5	NA	1	NA	49	NA
577	212	7	1987	1350	29	7	1988-01-18 00:00:00 UTC	1987-01-29 00:00:00 UTC	1988-01-28 00:00:00 UTC	13.5	NA	1	NA	10	NA
578	213	8	1988	1481	67	8	1988-07-06 00:00:00 UTC	1988-07-16 00:00:00 UTC	1989-03-24 00:00:00 UTC	15	NA	0	1	261	NA
579	213	10	1989	1667	169	8	1988-07-06 00:00:00 UTC	1989-07-02 00:00:00 UTC	1989-11-26 00:00:00 UTC	NA	NA	0	0	508	NA
580	213	12	1990	1788	169	8	1988-07-06 00:00:00 UTC	1990-01-22 00:00:00 UTC	1990-09-12 00:00:00 UTC	NA	NA	0	1	798	20356.1655789601
581	213	14	1991	1846	63	8	1988-07-06 00:00:00 UTC	1991-01-01 00:00:00 UTC	1991-12-31 00:00:00 UTC	NA	NA	0	1	1273	NA
582	213	16	1993	1980	169	8	1988-07-06 00:00:00 UTC	1993-08-07 00:00:00 UTC	1993-08-13 00:00:00 UTC	NA	NA	1	NA	1864	NA
583	214	8	1988	1507	108	8	1988-07-10 00:00:00 UTC	1988-07-16 00:00:00 UTC	1989-03-24 00:00:00 UTC	17	NA	0	0	257	NA
584	214	10	1989	1627	108	8	1988-07-10 00:00:00 UTC	1989-07-02 00:00:00 UTC	1989-11-26 00:00:00 UTC	NA	NA	1	NA	504	NA
585	215	8	1988	1485	73	8	1988-07-27 00:00:00 UTC	1988-07-16 00:00:00 UTC	1989-03-24 00:00:00 UTC	16.79999924	NA	0	1	240	NA
586	215	10	1989	1579	25	8	1988-07-27 00:00:00 UTC	1989-07-02 00:00:00 UTC	1989-11-26 00:00:00 UTC	NA	NA	0	0	487	NA
587	215	12	1990	1704	25	8	1988-07-27 00:00:00 UTC	1990-01-22 00:00:00 UTC	1990-09-12 00:00:00 UTC	NA	NA	0	0	777	38807.6402146863
588	215	14	1991	1827	25	8	1988-07-27 00:00:00 UTC	1991-01-01 00:00:00 UTC	1991-12-31 00:00:00 UTC	NA	NA	0	0	1252	NA
589	215	16	1993	1921	25	8	1988-07-27 00:00:00 UTC	1993-08-07 00:00:00 UTC	1993-08-13 00:00:00 UTC	NA	NA	0	0	1843	NA
590	215	17	1994	1990	25	8	1988-07-27 00:00:00 UTC	1994-07-07 00:00:00 UTC	1994-07-29 00:00:00 UTC	NA	NA	0	0	2193	NA
591	215	19	1995	2092	25	8	1988-07-27 00:00:00 UTC	1995-05-22 00:00:00 UTC	1995-09-14 00:00:00 UTC	16.60000038	NA	0	0	2605	NA
592	215	21	1996	2212	25	8	1988-07-27 00:00:00 UTC	1996-06-24 00:00:00 UTC	1996-08-11 00:00:00 UTC	NA	NA	0	0	2937	50341.7320152884
593	215	22	1997	28	25	8	1988-07-27 00:00:00 UTC	1997-07-01 00:00:00 UTC	1997-08-28 00:00:00 UTC	NA	NA	0	0	3319	97744.6056423367
594	215	23	1998	131	25	8	1988-07-27 00:00:00 UTC	1997-12-20 00:00:00 UTC	1998-03-28 00:00:00 UTC	NA	NA	0	0	3531	109842.242790695
595	215	25	1998	204	25	8	1988-07-27 00:00:00 UTC	1998-06-20 00:00:00 UTC	1998-09-27 00:00:00 UTC	NA	NA	0	0	3714	91112.1437041309
596	215	26	1999	283	25	8	1988-07-27 00:00:00 UTC	1999-01-12 00:00:00 UTC	1999-01-29 00:00:00 UTC	NA	NA	0	0	3838	16928.2837155587
597	215	27	1999	323	25	8	1988-07-27 00:00:00 UTC	1999-04-09 00:00:00 UTC	1999-05-04 00:00:00 UTC	NA	NA	0	0	3933	NA
598	215	28	1999	366	25	8	1988-07-27 00:00:00 UTC	1999-07-02 00:00:00 UTC	1999-09-26 00:00:00 UTC	NA	NA	1	NA	4078	55826.6619974715
599	216	8	1988	1473	52	8	1988-07-27 00:00:00 UTC	1988-07-16 00:00:00 UTC	1989-03-24 00:00:00 UTC	17.10000038	NA	0	1	240	NA
600	216	10	1989	1596	53	8	1988-07-27 00:00:00 UTC	1989-07-02 00:00:00 UTC	1989-11-26 00:00:00 UTC	NA	NA	0	0	487	NA
601	216	12	1990	1718	53	8	1988-07-27 00:00:00 UTC	1990-01-22 00:00:00 UTC	1990-09-12 00:00:00 UTC	NA	NA	0	0	777	14071.9242634334
602	216	14	1991	1841	53	8	1988-07-27 00:00:00 UTC	1991-01-01 00:00:00 UTC	1991-12-31 00:00:00 UTC	NA	NA	0	0	1252	NA
603	216	16	1993	1934	53	8	1988-07-27 00:00:00 UTC	1993-08-07 00:00:00 UTC	1993-08-13 00:00:00 UTC	17.5	NA	0	0	1843	NA
604	216	17	1994	2004	53	8	1988-07-27 00:00:00 UTC	1994-07-07 00:00:00 UTC	1994-07-29 00:00:00 UTC	NA	NA	0	0	2193	NA
605	216	19	1995	2107	53	8	1988-07-27 00:00:00 UTC	1995-05-22 00:00:00 UTC	1995-09-14 00:00:00 UTC	17	NA	0	0	2605	NA
606	216	21	1996	2229	53	8	1988-07-27 00:00:00 UTC	1996-06-24 00:00:00 UTC	1996-08-11 00:00:00 UTC	NA	NA	0	0	2937	43363.0260715656
607	216	22	1997	45	53	8	1988-07-27 00:00:00 UTC	1997-07-01 00:00:00 UTC	1997-08-28 00:00:00 UTC	17.5	27	0	0	3319	72766.8049706015
608	216	23	1998	141	53	8	1988-07-27 00:00:00 UTC	1997-12-20 00:00:00 UTC	1998-03-28 00:00:00 UTC	NA	NA	0	0	3531	35140.6048632001
609	216	25	1998	221	53	8	1988-07-27 00:00:00 UTC	1998-06-20 00:00:00 UTC	1998-09-27 00:00:00 UTC	NA	NA	0	0	3714	35118.9336692417
610	216	26	1999	293	53	8	1988-07-27 00:00:00 UTC	1999-01-12 00:00:00 UTC	1999-01-29 00:00:00 UTC	NA	NA	0	0	3838	3883.8349
611	216	27	1999	327	53	8	1988-07-27 00:00:00 UTC	1999-04-09 00:00:00 UTC	1999-05-04 00:00:00 UTC	NA	NA	0	0	3933	NA
612	216	28	1999	384	53	8	1988-07-27 00:00:00 UTC	1999-07-02 00:00:00 UTC	1999-09-26 00:00:00 UTC	NA	NA	0	0	4078	43331.5585791598
613	216	39	2000	3062	53	8	1988-07-27 00:00:00 UTC	2000-07-25 00:00:00 UTC	2000-08-13 00:00:00 UTC	NA	NA	0	0	4400	NA
614	216	40	2001	3175	53	8	1988-07-27 00:00:00 UTC	2001-06-29 00:00:00 UTC	2001-07-26 00:00:00 UTC	NA	NA	1	NA	4747	NA
615	217	8	1988	1510	112	8	1988-08-02 00:00:00 UTC	1988-07-16 00:00:00 UTC	1989-03-24 00:00:00 UTC	15.10000038	NA	0	0	234	NA
616	217	10	1989	1630	112	8	1988-08-02 00:00:00 UTC	1989-07-02 00:00:00 UTC	1989-11-26 00:00:00 UTC	NA	NA	0	0	481	NA
617	217	12	1990	1752	112	8	1988-08-02 00:00:00 UTC	1990-01-22 00:00:00 UTC	1990-09-12 00:00:00 UTC	NA	NA	0	0	771	43561.2393078087
618	217	14	1991	1857	112	8	1988-08-02 00:00:00 UTC	1991-01-01 00:00:00 UTC	1991-12-31 00:00:00 UTC	NA	NA	0	0	1246	NA
619	217	16	1993	1960	112	8	1988-08-02 00:00:00 UTC	1993-08-07 00:00:00 UTC	1993-08-13 00:00:00 UTC	14.69999981	NA	0	0	1837	NA
620	217	17	1994	2030	112	8	1988-08-02 00:00:00 UTC	1994-07-07 00:00:00 UTC	1994-07-29 00:00:00 UTC	NA	NA	0	0	2187	NA
621	217	19	1995	2141	112	8	1988-08-02 00:00:00 UTC	1995-05-22 00:00:00 UTC	1995-09-14 00:00:00 UTC	NA	NA	0	0	2599	NA
622	217	21	1996	2266	112	8	1988-08-02 00:00:00 UTC	1996-06-24 00:00:00 UTC	1996-08-11 00:00:00 UTC	NA	NA	1	NA	2931	79240.8188147643
623	218	8	1988	1522	134	8	1988-08-03 00:00:00 UTC	1988-07-16 00:00:00 UTC	1989-03-24 00:00:00 UTC	5.400000095	NA	1	NA	233	NA
624	219	8	1988	1479	59	8	1988-08-11 00:00:00 UTC	1988-07-16 00:00:00 UTC	1989-03-24 00:00:00 UTC	16.29999924	NA	1	NA	225	NA
625	220	8	1988	1463	28	8	1988-08-12 00:00:00 UTC	1988-07-16 00:00:00 UTC	1989-03-24 00:00:00 UTC	16.29999924	NA	0	0	224	NA
626	220	10	1989	1582	28	8	1988-08-12 00:00:00 UTC	1989-07-02 00:00:00 UTC	1989-11-26 00:00:00 UTC	NA	NA	0	1	471	NA
627	220	12	1990	3301	27	8	1988-08-12 00:00:00 UTC	1990-01-22 00:00:00 UTC	1990-09-12 00:00:00 UTC	13.89999962	NA	0	0	761	23443.0434243025
628	220	14	1991	1829	27	8	1988-08-12 00:00:00 UTC	1991-01-01 00:00:00 UTC	1991-12-31 00:00:00 UTC	NA	NA	0	1	1236	NA
629	220	16	1993	3309	26	8	1988-08-12 00:00:00 UTC	1993-08-07 00:00:00 UTC	1993-08-13 00:00:00 UTC	NA	NA	0	0	1827	NA
630	220	17	1994	3312	26	8	1988-08-12 00:00:00 UTC	1994-07-07 00:00:00 UTC	1994-07-29 00:00:00 UTC	NA	NA	0	0	2177	NA
631	220	19	1995	3314	26	8	1988-08-12 00:00:00 UTC	1995-05-22 00:00:00 UTC	1995-09-14 00:00:00 UTC	15.10000038	NA	0	0	2589	NA
632	220	21	1996	3316	26	8	1988-08-12 00:00:00 UTC	1996-06-24 00:00:00 UTC	1996-08-11 00:00:00 UTC	NA	NA	0	0	2921	92110.6721078674
633	220	22	1997	29	26	8	1988-08-12 00:00:00 UTC	1997-07-01 00:00:00 UTC	1997-08-28 00:00:00 UTC	NA	NA	0	0	3303	155843.61968891
634	220	23	1998	132	26	8	1988-08-12 00:00:00 UTC	1997-12-20 00:00:00 UTC	1998-03-28 00:00:00 UTC	15	26	0	0	3515	167454.471252662
635	220	25	1998	205	26	8	1988-08-12 00:00:00 UTC	1998-06-20 00:00:00 UTC	1998-09-27 00:00:00 UTC	17.39999962	NA	0	0	3698	98462.6079391922
636	220	26	1999	284	26	8	1988-08-12 00:00:00 UTC	1999-01-12 00:00:00 UTC	1999-01-29 00:00:00 UTC	NA	NA	0	0	3822	28988.6907517991
637	220	27	1999	2482	26	8	1988-08-12 00:00:00 UTC	1999-04-09 00:00:00 UTC	1999-05-04 00:00:00 UTC	NA	NA	0	0	3917	NA
638	220	28	1999	367	26	8	1988-08-12 00:00:00 UTC	1999-07-02 00:00:00 UTC	1999-09-26 00:00:00 UTC	NA	NA	0	0	4062	80915.2373873089
639	220	39	2000	3044	26	8	1988-08-12 00:00:00 UTC	2000-07-25 00:00:00 UTC	2000-08-13 00:00:00 UTC	NA	NA	0	0	4384	NA
640	220	40	2001	3154	26	8	1988-08-12 00:00:00 UTC	2001-06-29 00:00:00 UTC	2001-07-26 00:00:00 UTC	NA	NA	1	NA	4731	NA
641	221	8	1988	1486	76	8	1988-06-25 00:00:00 UTC	1988-07-16 00:00:00 UTC	1989-03-24 00:00:00 UTC	14.69999981	NA	0	1	272	NA
642	221	10	1989	6622	-3	8	1988-06-25 00:00:00 UTC	1989-07-02 00:00:00 UTC	1989-11-26 00:00:00 UTC	NA	NA	0	1	519	NA
643	221	12	1990	3303	45	8	1988-06-25 00:00:00 UTC	1990-01-22 00:00:00 UTC	1990-09-12 00:00:00 UTC	NA	NA	0	0	809	22732.4825376246
644	221	14	1991	1838	45	8	1988-06-25 00:00:00 UTC	1991-01-01 00:00:00 UTC	1991-12-31 00:00:00 UTC	NA	NA	0	0	1284	NA
645	221	16	1993	1932	45	8	1988-06-25 00:00:00 UTC	1993-08-07 00:00:00 UTC	1993-08-13 00:00:00 UTC	16.60000038	NA	0	0	1875	NA
646	221	17	1994	2000	45	8	1988-06-25 00:00:00 UTC	1994-07-07 00:00:00 UTC	1994-07-29 00:00:00 UTC	NA	NA	0	0	2225	NA
647	221	19	1995	1	45	8	1988-06-25 00:00:00 UTC	1995-05-22 00:00:00 UTC	1995-09-14 00:00:00 UTC	16.89999962	NA	0	0	2637	NA
648	221	21	1996	2224	45	8	1988-06-25 00:00:00 UTC	1996-06-24 00:00:00 UTC	1996-08-11 00:00:00 UTC	NA	NA	0	0	2969	77104.5260788989
649	221	22	1997	39	45	8	1988-06-25 00:00:00 UTC	1997-07-01 00:00:00 UTC	1997-08-28 00:00:00 UTC	16.89999962	28.10000038	0	0	3351	115986.413078394
650	221	23	1998	138	45	8	1988-06-25 00:00:00 UTC	1997-12-20 00:00:00 UTC	1998-03-28 00:00:00 UTC	NA	NA	0	0	3563	84486.6747683467
651	221	25	1998	216	45	8	1988-06-25 00:00:00 UTC	1998-06-20 00:00:00 UTC	1998-09-27 00:00:00 UTC	NA	NA	0	0	3746	39021.1951309848
652	221	26	1999	291	45	8	1988-06-25 00:00:00 UTC	1999-01-12 00:00:00 UTC	1999-01-29 00:00:00 UTC	NA	NA	0	0	3870	10070.1556631455
653	221	27	1999	2493	45	8	1988-06-25 00:00:00 UTC	1999-04-09 00:00:00 UTC	1999-05-04 00:00:00 UTC	NA	NA	0	0	3965	NA
654	221	28	1999	378	45	8	1988-06-25 00:00:00 UTC	1999-07-02 00:00:00 UTC	1999-09-26 00:00:00 UTC	NA	NA	0	0	4110	46894.300541621
655	221	39	2000	3056	45	8	1988-06-25 00:00:00 UTC	2000-07-25 00:00:00 UTC	2000-08-13 00:00:00 UTC	NA	NA	0	0	4432	NA
656	221	40	2001	3168	45	8	1988-06-25 00:00:00 UTC	2001-06-29 00:00:00 UTC	2001-07-26 00:00:00 UTC	NA	NA	0	0	4779	NA
657	221	41	2002	801	45	8	1988-06-25 00:00:00 UTC	2002-07-11 00:00:00 UTC	2002-10-02 00:00:00 UTC	NA	NA	0	0	5212	NA
658	221	30	2003	475	45	8	1988-06-25 00:00:00 UTC	2003-06-06 00:00:00 UTC	2003-09-02 00:00:00 UTC	16	27.79999924	0	0	5547	19130.3015699616
659	221	31	2003	2622	45	8	1988-06-25 00:00:00 UTC	2003-12-12 00:00:00 UTC	2004-01-14 00:00:00 UTC	NA	NA	0	0	5681	NA
660	221	32	2004	2739	45	8	1988-06-25 00:00:00 UTC	2004-05-17 00:00:00 UTC	2004-05-29 00:00:00 UTC	NA	NA	0	0	5817	NA
661	221	34	2004	2836	45	8	1988-06-25 00:00:00 UTC	2004-05-30 00:00:00 UTC	2004-09-02 00:00:00 UTC	15.80000019	27.20000076	0	0	5913	4141.3763382128
662	221	35	2005	2902	45	8	1988-06-25 00:00:00 UTC	2004-12-18 00:00:00 UTC	2005-01-12 00:00:00 UTC	NA	NA	0	0	6045	NA
663	221	37	2005	678	45	8	1988-06-25 00:00:00 UTC	2005-05-26 00:00:00 UTC	2005-09-11 00:00:00 UTC	NA	NA	0	0	6287	NA
664	221	54	2005	6339	45	8	1988-06-25 00:00:00 UTC	2005-11-11 00:00:00 UTC	2005-12-11 00:00:00 UTC	16	27.89999962	1	NA	6378	NA
665	222	8	1988	1478	57	7	1987-09-24 00:00:00 UTC	1988-07-16 00:00:00 UTC	1989-03-24 00:00:00 UTC	15.80000019	NA	1	NA	547	NA
666	223	8	1988	1486	76	7	1987-09-24 00:00:00 UTC	1988-07-16 00:00:00 UTC	1989-03-24 00:00:00 UTC	15.60000038	NA	1	NA	547	NA
667	224	8	1988	1486	76	8	1988-09-23 00:00:00 UTC	1988-07-16 00:00:00 UTC	1989-03-24 00:00:00 UTC	14	NA	1	NA	182	NA
668	225	8	1988	1484	71	8	1988-06-27 00:00:00 UTC	1988-07-16 00:00:00 UTC	1989-03-24 00:00:00 UTC	NA	NA	0	0	270	NA
669	225	10	1989	1605	71	8	1988-06-27 00:00:00 UTC	1989-07-02 00:00:00 UTC	1989-11-26 00:00:00 UTC	NA	NA	0	0	517	NA
670	225	12	1990	1728	71	8	1988-06-27 00:00:00 UTC	1990-01-22 00:00:00 UTC	1990-09-12 00:00:00 UTC	12.19999981	NA	1	NA	807	102004.568438083
671	226	8	1988	1484	71	7	1987-11-19 00:00:00 UTC	1988-07-16 00:00:00 UTC	1989-03-24 00:00:00 UTC	15	NA	1	NA	491	NA
672	227	8	1988	1484	71	8	1988-09-25 00:00:00 UTC	1988-07-16 00:00:00 UTC	1989-03-24 00:00:00 UTC	14.39999962	NA	1	NA	180	NA
673	228	8	1988	1484	71	8	1988-09-24 00:00:00 UTC	1988-07-16 00:00:00 UTC	1989-03-24 00:00:00 UTC	13.10000038	NA	1	NA	181	NA
674	229	8	1988	1464	30	7	1987-09-26 00:00:00 UTC	1988-07-16 00:00:00 UTC	1989-03-24 00:00:00 UTC	13.19999981	NA	1	NA	545	NA
675	230	8	1988	1464	30	7	1987-09-26 00:00:00 UTC	1988-07-16 00:00:00 UTC	1989-03-24 00:00:00 UTC	13	NA	1	NA	545	NA
676	231	8	1988	3293	126	7	1987-11-19 00:00:00 UTC	1988-07-16 00:00:00 UTC	1989-03-24 00:00:00 UTC	16.39999962	NA	1	NA	491	NA
677	232	8	1988	3293	126	7	1987-11-19 00:00:00 UTC	1988-07-16 00:00:00 UTC	1989-03-24 00:00:00 UTC	13.69999981	NA	1	NA	491	NA
678	233	8	1988	1510	112	8	1988-06-28 00:00:00 UTC	1988-07-16 00:00:00 UTC	1989-03-24 00:00:00 UTC	14.69999981	NA	0	0	269	NA
679	233	8	1988	1510	112	8	1988-06-28 00:00:00 UTC	1988-07-16 00:00:00 UTC	1989-03-24 00:00:00 UTC	14.30000019	NA	0	1	269	NA
680	233	10	1989	1631	113	8	1988-06-28 00:00:00 UTC	1989-07-02 00:00:00 UTC	1989-11-26 00:00:00 UTC	NA	NA	0	0	516	NA
681	233	12	1990	1753	113	8	1988-06-28 00:00:00 UTC	1990-01-22 00:00:00 UTC	1990-09-12 00:00:00 UTC	NA	NA	0	0	806	21406.6845427351
682	233	14	1991	1858	113	8	1988-06-28 00:00:00 UTC	1991-01-01 00:00:00 UTC	1991-12-31 00:00:00 UTC	NA	NA	1	NA	1281	NA
683	234	8	1988	3289	34	8	1988-09-26 00:00:00 UTC	1988-07-16 00:00:00 UTC	1989-03-24 00:00:00 UTC	16.5	NA	1	NA	179	NA
684	235	8	1988	3290	37	8	1988-09-26 00:00:00 UTC	1988-07-16 00:00:00 UTC	1989-03-24 00:00:00 UTC	13.5	NA	1	NA	179	NA
685	236	8	1988	1507	108	8	1988-09-26 00:00:00 UTC	1988-07-16 00:00:00 UTC	1989-03-24 00:00:00 UTC	16.70000076	NA	1	NA	179	NA
686	237	8	1988	3290	37	8	1988-06-28 00:00:00 UTC	1988-07-16 00:00:00 UTC	1989-03-24 00:00:00 UTC	13.5	NA	0	1	269	NA
687	237	10	1989	1586	35	8	1988-06-28 00:00:00 UTC	1989-07-02 00:00:00 UTC	1989-11-26 00:00:00 UTC	NA	NA	0	0	516	NA
688	237	12	1990	1709	35	8	1988-06-28 00:00:00 UTC	1990-01-22 00:00:00 UTC	1990-09-12 00:00:00 UTC	NA	NA	0	0	806	NA
689	237	14	1991	1833	35	8	1988-06-28 00:00:00 UTC	1991-01-01 00:00:00 UTC	1991-12-31 00:00:00 UTC	NA	NA	0	0	1281	NA
690	237	16	1993	1927	35	8	1988-06-28 00:00:00 UTC	1993-08-07 00:00:00 UTC	1993-08-13 00:00:00 UTC	NA	NA	1	NA	1872	NA
691	238	8	1988	3291	40	8	1988-09-17 00:00:00 UTC	1988-07-16 00:00:00 UTC	1989-03-24 00:00:00 UTC	13.80000019	NA	1	NA	188	NA
692	239	8	1988	3291	40	8	1988-09-27 00:00:00 UTC	1988-07-16 00:00:00 UTC	1989-03-24 00:00:00 UTC	16.29999924	NA	1	NA	178	NA
693	240	8	1988	3290	37	8	1988-09-27 00:00:00 UTC	1988-07-16 00:00:00 UTC	1989-03-24 00:00:00 UTC	16.29999924	NA	1	NA	178	NA
694	241	8	1988	3290	37	7	1987-09-28 00:00:00 UTC	1988-07-16 00:00:00 UTC	1989-03-24 00:00:00 UTC	15.5	NA	1	NA	543	NA
695	242	8	1988	3295	160	8	1988-09-28 00:00:00 UTC	1988-07-16 00:00:00 UTC	1989-03-24 00:00:00 UTC	13	NA	1	NA	177	NA
696	243	8	1988	3294	144	8	1988-09-28 00:00:00 UTC	1988-07-16 00:00:00 UTC	1989-03-24 00:00:00 UTC	13.80000019	NA	1	NA	177	NA
697	244	8	1988	3294	144	7	1987-09-28 00:00:00 UTC	1988-07-16 00:00:00 UTC	1989-03-24 00:00:00 UTC	16.70000076	NA	1	NA	543	NA
698	245	8	1988	1533	158	7	1987-09-29 00:00:00 UTC	1988-07-16 00:00:00 UTC	1989-03-24 00:00:00 UTC	15.80000019	NA	1	NA	542	NA
699	246	8	1988	1533	158	8	1988-09-28 00:00:00 UTC	1988-07-16 00:00:00 UTC	1989-03-24 00:00:00 UTC	15.19999981	NA	1	NA	177	NA
700	247	8	1988	1513	116	7	1987-09-30 00:00:00 UTC	1988-07-16 00:00:00 UTC	1989-03-24 00:00:00 UTC	15.30000019	NA	1	NA	541	NA
701	248	8	1988	1533	158	7	1987-09-30 00:00:00 UTC	1988-07-16 00:00:00 UTC	1989-03-24 00:00:00 UTC	17.29999924	NA	1	NA	541	NA
702	249	8	1988	1533	158	8	1988-09-29 00:00:00 UTC	1988-07-16 00:00:00 UTC	1989-03-24 00:00:00 UTC	15.10000038	NA	1	NA	176	NA
703	250	8	1988	1452	13	8	1988-09-19 00:00:00 UTC	1988-07-16 00:00:00 UTC	1989-03-24 00:00:00 UTC	12.89999962	NA	1	NA	186	NA
704	251	12	1990	1698	15	10	1989-09-08 00:00:00 UTC	1990-01-22 00:00:00 UTC	1990-09-12 00:00:00 UTC	NA	NA	0	0	369	9077.7246877729
705	251	14	1991	1823	15	10	1989-09-08 00:00:00 UTC	1991-01-01 00:00:00 UTC	1991-12-31 00:00:00 UTC	NA	NA	0	1	844	NA
706	251	16	1993	3310	87	10	1989-09-08 00:00:00 UTC	1993-08-07 00:00:00 UTC	1993-08-13 00:00:00 UTC	16.5	NA	0	0	1435	NA
707	251	17	1994	3313	87	10	1989-09-08 00:00:00 UTC	1994-07-07 00:00:00 UTC	1994-07-29 00:00:00 UTC	NA	NA	0	0	1785	NA
708	251	19	1995	3315	87	10	1989-09-08 00:00:00 UTC	1995-05-22 00:00:00 UTC	1995-09-14 00:00:00 UTC	NA	NA	1	NA	2197	NA
709	252	12	1990	1720	55	12	1990-08-14 00:00:00 UTC	1990-01-22 00:00:00 UTC	1990-09-12 00:00:00 UTC	18	NA	1	NA	29	35720.3119849592
710	293	10	1989	1586	35	8	1988-09-13 00:00:00 UTC	1989-07-02 00:00:00 UTC	1989-11-26 00:00:00 UTC	NA	NA	0	0	439	NA
711	293	12	1990	1709	35	8	1988-09-13 00:00:00 UTC	1990-01-22 00:00:00 UTC	1990-09-12 00:00:00 UTC	16.29999924	NA	0	0	729	NA
712	293	14	1991	1833	35	8	1988-09-13 00:00:00 UTC	1991-01-01 00:00:00 UTC	1991-12-31 00:00:00 UTC	NA	NA	0	0	1204	NA
713	293	16	1993	1927	35	8	1988-09-13 00:00:00 UTC	1993-08-07 00:00:00 UTC	1993-08-13 00:00:00 UTC	16.20000076	NA	0	0	1795	NA
714	293	17	1994	1995	35	8	1988-09-13 00:00:00 UTC	1994-07-07 00:00:00 UTC	1994-07-29 00:00:00 UTC	NA	NA	0	0	2145	NA
715	293	19	1995	2098	35	8	1988-09-13 00:00:00 UTC	1995-05-22 00:00:00 UTC	1995-09-14 00:00:00 UTC	NA	NA	0	0	2557	NA
716	293	21	1996	2218	35	8	1988-09-13 00:00:00 UTC	1996-06-24 00:00:00 UTC	1996-08-11 00:00:00 UTC	NA	NA	1	NA	2889	86614.0361794625
717	294	10	1989	1583	30	8	1988-09-13 00:00:00 UTC	1989-07-02 00:00:00 UTC	1989-11-26 00:00:00 UTC	NA	NA	0	0	439	NA
718	294	12	1990	1707	30	8	1988-09-13 00:00:00 UTC	1990-01-22 00:00:00 UTC	1990-09-12 00:00:00 UTC	NA	NA	0	0	729	28359.5988552932
719	294	14	1991	1831	30	8	1988-09-13 00:00:00 UTC	1991-01-01 00:00:00 UTC	1991-12-31 00:00:00 UTC	NA	NA	0	0	1204	NA
720	294	16	1993	1924	30	8	1988-09-13 00:00:00 UTC	1993-08-07 00:00:00 UTC	1993-08-13 00:00:00 UTC	NA	NA	1	NA	1795	NA
721	295	10	1989	1568	9	8	1989-01-16 00:00:00 UTC	1989-07-02 00:00:00 UTC	1989-11-26 00:00:00 UTC	NA	NA	0	1	314	NA
722	295	12	1990	3300	13	8	1989-01-16 00:00:00 UTC	1990-01-22 00:00:00 UTC	1990-09-12 00:00:00 UTC	14	NA	1	NA	604	15755.4893960968
723	296	12	1990	1749	108	12	1990-03-25 00:00:00 UTC	1990-01-22 00:00:00 UTC	1990-09-12 00:00:00 UTC	NA	NA	0	0	171	71569.272244651
724	296	14	1991	1854	108	12	1990-03-25 00:00:00 UTC	1991-01-01 00:00:00 UTC	1991-12-31 00:00:00 UTC	NA	NA	1	NA	646	NA
725	297	10	1989	1633	115	8	1989-01-16 00:00:00 UTC	1989-07-02 00:00:00 UTC	1989-11-26 00:00:00 UTC	NA	NA	0	0	314	NA
726	297	12	1990	1754	115	8	1989-01-16 00:00:00 UTC	1990-01-22 00:00:00 UTC	1990-09-12 00:00:00 UTC	13.10000038	NA	0	0	604	39567.401354268
727	297	14	1991	1859	115	8	1989-01-16 00:00:00 UTC	1991-01-01 00:00:00 UTC	1991-12-31 00:00:00 UTC	NA	NA	0	0	1079	NA
728	297	16	1993	1962	115	8	1989-01-16 00:00:00 UTC	1993-08-07 00:00:00 UTC	1993-08-13 00:00:00 UTC	NA	NA	0	0	1670	NA
729	297	17	1994	2031	115	8	1989-01-16 00:00:00 UTC	1994-07-07 00:00:00 UTC	1994-07-29 00:00:00 UTC	NA	NA	0	0	2020	NA
730	297	19	1995	2142	115	8	1989-01-16 00:00:00 UTC	1995-05-22 00:00:00 UTC	1995-09-14 00:00:00 UTC	NA	NA	0	0	2432	NA
731	297	21	1996	2267	115	8	1989-01-16 00:00:00 UTC	1996-06-24 00:00:00 UTC	1996-08-11 00:00:00 UTC	15.19999981	NA	0	0	2764	157587.975582031
732	297	22	1997	85	115	8	1989-01-16 00:00:00 UTC	1997-07-01 00:00:00 UTC	1997-08-28 00:00:00 UTC	14.69999981	23.89999962	0	0	3146	244570.044838587
733	297	23	1998	169	115	8	1989-01-16 00:00:00 UTC	1997-12-20 00:00:00 UTC	1998-03-28 00:00:00 UTC	NA	NA	0	0	3358	113673.950158429
734	297	25	1998	259	115	8	1989-01-16 00:00:00 UTC	1998-06-20 00:00:00 UTC	1998-09-27 00:00:00 UTC	NA	NA	0	0	3541	88981.3465570892
735	297	26	1999	2454	115	8	1989-01-16 00:00:00 UTC	1999-01-12 00:00:00 UTC	1999-01-29 00:00:00 UTC	NA	NA	0	0	3665	15816.7397427276
736	297	27	1999	2522	115	8	1989-01-16 00:00:00 UTC	1999-04-09 00:00:00 UTC	1999-05-04 00:00:00 UTC	NA	NA	0	0	3760	NA
737	297	28	1999	420	115	8	1989-01-16 00:00:00 UTC	1999-07-02 00:00:00 UTC	1999-09-26 00:00:00 UTC	NA	NA	0	0	3905	69485.6478193046
738	297	39	2000	3103	115	8	1989-01-16 00:00:00 UTC	2000-07-25 00:00:00 UTC	2000-08-13 00:00:00 UTC	NA	NA	0	0	4227	NA
739	297	40	2001	3219	115	8	1989-01-16 00:00:00 UTC	2001-06-29 00:00:00 UTC	2001-07-26 00:00:00 UTC	NA	NA	1	NA	4574	NA
740	298	10	1989	1633	115	8	1988-09-13 00:00:00 UTC	1989-07-02 00:00:00 UTC	1989-11-26 00:00:00 UTC	NA	NA	0	0	439	NA
741	298	12	1990	1754	115	8	1988-09-13 00:00:00 UTC	1990-01-22 00:00:00 UTC	1990-09-12 00:00:00 UTC	15.69999981	NA	0	0	729	39567.401354268
742	298	14	1991	1859	115	8	1988-09-13 00:00:00 UTC	1991-01-01 00:00:00 UTC	1991-12-31 00:00:00 UTC	NA	NA	0	0	1204	NA
743	298	16	1993	1962	115	8	1988-09-13 00:00:00 UTC	1993-08-07 00:00:00 UTC	1993-08-13 00:00:00 UTC	NA	NA	0	0	1795	NA
744	298	17	1994	2031	115	8	1988-09-13 00:00:00 UTC	1994-07-07 00:00:00 UTC	1994-07-29 00:00:00 UTC	NA	NA	0	0	2145	NA
745	298	19	1995	2142	115	8	1988-09-13 00:00:00 UTC	1995-05-22 00:00:00 UTC	1995-09-14 00:00:00 UTC	16.39999962	NA	0	0	2557	NA
746	298	21	1996	2267	115	8	1988-09-13 00:00:00 UTC	1996-06-24 00:00:00 UTC	1996-08-11 00:00:00 UTC	NA	NA	1	NA	2889	157587.975582031
747	299	12	1990	3302	33	12	1990-06-29 00:00:00 UTC	1990-01-22 00:00:00 UTC	1990-09-12 00:00:00 UTC	14.19999981	NA	1	NA	75	15638.5622140193
748	300	12	1990	3302	33	12	1990-06-29 00:00:00 UTC	1990-01-22 00:00:00 UTC	1990-09-12 00:00:00 UTC	18	NA	1	NA	75	15638.5622140193
749	301	12	1990	3305	76	12	1990-06-30 00:00:00 UTC	1990-01-22 00:00:00 UTC	1990-09-12 00:00:00 UTC	14.5	NA	1	NA	74	16541.4822871948
750	302	12	1990	3299	12	12	1990-06-30 00:00:00 UTC	1990-01-22 00:00:00 UTC	1990-09-12 00:00:00 UTC	14.80000019	NA	1	NA	74	11106.2868247138
751	303	12	1990	3306	134	10	1989-06-30 00:00:00 UTC	1990-01-22 00:00:00 UTC	1990-09-12 00:00:00 UTC	14.89999962	NA	1	NA	439	23380.6313136899
752	304	4	1984	1053	52	3	1983-05-21 00:00:00 UTC	1984-01-13 00:00:00 UTC	1984-09-26 00:00:00 UTC	NA	NA	0	0	494	NA
753	304	5	1985	1139	52	3	1983-05-21 00:00:00 UTC	1985-03-16 00:00:00 UTC	1985-11-27 00:00:00 UTC	NA	NA	0	0	921	NA
754	304	6	1986	1248	52	3	1983-05-21 00:00:00 UTC	1986-05-19 00:00:00 UTC	1986-12-05 00:00:00 UTC	NA	NA	0	0	1294	NA
755	304	7	1987	1364	52	3	1983-05-21 00:00:00 UTC	1987-01-29 00:00:00 UTC	1988-01-28 00:00:00 UTC	NA	NA	0	0	1713	NA
756	304	8	1988	1473	52	3	1983-05-21 00:00:00 UTC	1988-07-16 00:00:00 UTC	1989-03-24 00:00:00 UTC	NA	NA	0	0	2134	NA
757	304	10	1989	1595	52	3	1983-05-21 00:00:00 UTC	1989-07-02 00:00:00 UTC	1989-11-26 00:00:00 UTC	NA	NA	0	0	2381	NA
758	304	12	1990	1717	52	3	1983-05-21 00:00:00 UTC	1990-01-22 00:00:00 UTC	1990-09-12 00:00:00 UTC	16.5	NA	1	NA	2671	17484.2974897644
759	305	12	1990	3307	161	10	1989-07-01 00:00:00 UTC	1990-01-22 00:00:00 UTC	1990-09-12 00:00:00 UTC	16.5	NA	1	NA	438	NA
760	306	12	1990	1693	7	12	1990-07-01 00:00:00 UTC	1990-01-22 00:00:00 UTC	1990-09-12 00:00:00 UTC	15.89999962	NA	1	NA	73	8397.78034730283
761	307	12	1990	1753	113	12	1990-07-16 00:00:00 UTC	1990-01-22 00:00:00 UTC	1990-09-12 00:00:00 UTC	14	NA	0	0	58	21406.6845427351
762	307	14	1991	1858	113	12	1990-07-16 00:00:00 UTC	1991-01-01 00:00:00 UTC	1991-12-31 00:00:00 UTC	NA	NA	0	1	533	NA
763	307	16	1993	1927	35	12	1990-07-16 00:00:00 UTC	1993-08-07 00:00:00 UTC	1993-08-13 00:00:00 UTC	NA	NA	1	NA	1124	NA
764	308	12	1990	1706	28	12	1990-08-10 00:00:00 UTC	1990-01-22 00:00:00 UTC	1990-09-12 00:00:00 UTC	15	NA	0	1	33	27761.3219754036
765	308	14	1991	1841	53	12	1990-08-10 00:00:00 UTC	1991-01-01 00:00:00 UTC	1991-12-31 00:00:00 UTC	NA	NA	0	0	508	NA
766	308	16	1993	1934	53	12	1990-08-10 00:00:00 UTC	1993-08-07 00:00:00 UTC	1993-08-13 00:00:00 UTC	14.80000019	NA	0	0	1099	NA
767	308	17	1994	2004	53	12	1990-08-10 00:00:00 UTC	1994-07-07 00:00:00 UTC	1994-07-29 00:00:00 UTC	NA	NA	0	0	1449	NA
768	308	19	1995	2107	53	12	1990-08-10 00:00:00 UTC	1995-05-22 00:00:00 UTC	1995-09-14 00:00:00 UTC	14.80000019	NA	0	0	1861	NA
769	308	21	1996	2229	53	12	1990-08-10 00:00:00 UTC	1996-06-24 00:00:00 UTC	1996-08-11 00:00:00 UTC	NA	NA	0	0	2193	43363.0260715656
770	308	22	1997	45	53	12	1990-08-10 00:00:00 UTC	1997-07-01 00:00:00 UTC	1997-08-28 00:00:00 UTC	NA	NA	0	0	2575	72766.8049706015
771	308	23	1998	141	53	12	1990-08-10 00:00:00 UTC	1997-12-20 00:00:00 UTC	1998-03-28 00:00:00 UTC	NA	NA	0	0	2787	35140.6048632001
772	308	25	1998	221	53	12	1990-08-10 00:00:00 UTC	1998-06-20 00:00:00 UTC	1998-09-27 00:00:00 UTC	NA	NA	0	0	2970	35118.9336692417
773	308	26	1999	293	53	12	1990-08-10 00:00:00 UTC	1999-01-12 00:00:00 UTC	1999-01-29 00:00:00 UTC	NA	NA	0	0	3094	3883.8349
774	308	27	1999	327	53	12	1990-08-10 00:00:00 UTC	1999-04-09 00:00:00 UTC	1999-05-04 00:00:00 UTC	NA	NA	0	0	3189	NA
775	308	28	1999	384	53	12	1990-08-10 00:00:00 UTC	1999-07-02 00:00:00 UTC	1999-09-26 00:00:00 UTC	NA	NA	0	0	3334	43331.5585791598
776	308	39	2000	3062	53	12	1990-08-10 00:00:00 UTC	2000-07-25 00:00:00 UTC	2000-08-13 00:00:00 UTC	NA	NA	0	0	3656	NA
777	308	40	2001	3175	53	12	1990-08-10 00:00:00 UTC	2001-06-29 00:00:00 UTC	2001-07-26 00:00:00 UTC	NA	NA	1	NA	4003	NA
778	309	12	1990	1717	52	12	1990-08-10 00:00:00 UTC	1990-01-22 00:00:00 UTC	1990-09-12 00:00:00 UTC	10	NA	1	NA	33	17484.2974897644
779	310	12	1990	1752	112	12	1990-09-02 00:00:00 UTC	1990-01-22 00:00:00 UTC	1990-09-12 00:00:00 UTC	NA	NA	1	NA	10	43561.2393078087
780	311	12	1990	1700	19	12	1990-07-16 00:00:00 UTC	1990-01-22 00:00:00 UTC	1990-09-12 00:00:00 UTC	12.19999981	NA	1	NA	58	32422.5508224986
781	312	12	1990	3300	13	12	1990-07-01 00:00:00 UTC	1990-01-22 00:00:00 UTC	1990-09-12 00:00:00 UTC	14.60000038	NA	1	NA	73	15755.4893960968
782	313	12	1990	3306	134	10	1989-06-30 00:00:00 UTC	1990-01-22 00:00:00 UTC	1990-09-12 00:00:00 UTC	15	NA	1	NA	439	23380.6313136899
783	314	12	1990	3305	76	12	1990-06-30 00:00:00 UTC	1990-01-22 00:00:00 UTC	1990-09-12 00:00:00 UTC	16.20000076	NA	1	NA	74	16541.4822871948
784	315	12	1990	3300	13	10	1989-07-01 00:00:00 UTC	1990-01-22 00:00:00 UTC	1990-09-12 00:00:00 UTC	16.70000076	NA	1	NA	438	15755.4893960968
785	316	12	1990	1694	8	12	1990-06-29 00:00:00 UTC	1990-01-22 00:00:00 UTC	1990-09-12 00:00:00 UTC	15.60000038	NA	1	NA	75	11058.4762540539
786	317	12	1990	3299	12	12	1990-06-29 00:00:00 UTC	1990-01-22 00:00:00 UTC	1990-09-12 00:00:00 UTC	15	NA	1	NA	75	11106.2868247138
787	318	12	1990	3299	12	12	1990-06-29 00:00:00 UTC	1990-01-22 00:00:00 UTC	1990-09-12 00:00:00 UTC	14.80000019	NA	1	NA	75	11106.2868247138
788	319	12	1990	3301	27	12	1990-06-29 00:00:00 UTC	1990-01-22 00:00:00 UTC	1990-09-12 00:00:00 UTC	16	NA	1	NA	75	23443.0434243025
789	320	12	1990	3301	27	10	1989-06-29 00:00:00 UTC	1990-01-22 00:00:00 UTC	1990-09-12 00:00:00 UTC	16	NA	1	NA	440	23443.0434243025
790	321	12	1990	3301	27	12	1990-06-29 00:00:00 UTC	1990-01-22 00:00:00 UTC	1990-09-12 00:00:00 UTC	14.5	NA	1	NA	75	23443.0434243025
791	322	12	1990	3303	45	10	1989-06-29 00:00:00 UTC	1990-01-22 00:00:00 UTC	1990-09-12 00:00:00 UTC	15	NA	1	NA	440	22732.4825376246
792	323	12	1990	1721	56	12	1990-06-29 00:00:00 UTC	1990-01-22 00:00:00 UTC	1990-09-12 00:00:00 UTC	14.19999981	NA	1	NA	75	15981.88118073
793	324	12	1990	1694	8	10	1989-06-29 00:00:00 UTC	1990-01-22 00:00:00 UTC	1990-09-12 00:00:00 UTC	16.39999962	NA	1	NA	440	11058.4762540539
794	325	10	1989	1603	69	8	1988-09-13 00:00:00 UTC	1989-07-02 00:00:00 UTC	1989-11-26 00:00:00 UTC	NA	NA	0	0	439	NA
795	325	12	1990	1726	69	8	1988-09-13 00:00:00 UTC	1990-01-22 00:00:00 UTC	1990-09-12 00:00:00 UTC	15.30000019	NA	0	0	729	77771.0990068317
796	325	14	1991	1848	69	8	1988-09-13 00:00:00 UTC	1991-01-01 00:00:00 UTC	1991-12-31 00:00:00 UTC	NA	NA	1	NA	1204	NA
797	326	10	1989	1603	69	8	1989-01-16 00:00:00 UTC	1989-07-02 00:00:00 UTC	1989-11-26 00:00:00 UTC	NA	NA	0	0	314	NA
798	326	12	1990	1726	69	8	1989-01-16 00:00:00 UTC	1990-01-22 00:00:00 UTC	1990-09-12 00:00:00 UTC	14.5	NA	0	0	604	77771.0990068317
799	326	14	1991	1848	69	8	1989-01-16 00:00:00 UTC	1991-01-01 00:00:00 UTC	1991-12-31 00:00:00 UTC	NA	NA	1	NA	1079	NA
800	327	10	1989	1603	69	8	1988-09-13 00:00:00 UTC	1989-07-02 00:00:00 UTC	1989-11-26 00:00:00 UTC	NA	NA	0	0	439	NA
801	327	12	1990	1726	69	8	1988-09-13 00:00:00 UTC	1990-01-22 00:00:00 UTC	1990-09-12 00:00:00 UTC	16.20000076	NA	0	0	729	77771.0990068317
802	327	14	1991	1848	69	8	1988-09-13 00:00:00 UTC	1991-01-01 00:00:00 UTC	1991-12-31 00:00:00 UTC	NA	NA	1	NA	1204	NA
803	328	10	1989	1603	69	8	1989-01-16 00:00:00 UTC	1989-07-02 00:00:00 UTC	1989-11-26 00:00:00 UTC	NA	NA	0	0	314	NA
804	328	12	1990	1726	69	8	1989-01-16 00:00:00 UTC	1990-01-22 00:00:00 UTC	1990-09-12 00:00:00 UTC	15.60000038	NA	0	1	604	77771.0990068317
805	328	14	1991	1828	26	8	1989-01-16 00:00:00 UTC	1991-01-01 00:00:00 UTC	1991-12-31 00:00:00 UTC	NA	NA	0	1	1079	NA
806	328	16	1993	1922	27	8	1989-01-16 00:00:00 UTC	1993-08-07 00:00:00 UTC	1993-08-13 00:00:00 UTC	NA	NA	1	NA	1670	NA
807	329	10	1989	1633	115	8	1988-09-13 00:00:00 UTC	1989-07-02 00:00:00 UTC	1989-11-26 00:00:00 UTC	NA	NA	0	0	439	NA
808	329	12	1990	1754	115	8	1988-09-13 00:00:00 UTC	1990-01-22 00:00:00 UTC	1990-09-12 00:00:00 UTC	13.69999981	NA	0	0	729	39567.401354268
809	329	14	1991	1859	115	8	1988-09-13 00:00:00 UTC	1991-01-01 00:00:00 UTC	1991-12-31 00:00:00 UTC	NA	NA	0	0	1204	NA
810	329	16	1993	1962	115	8	1988-09-13 00:00:00 UTC	1993-08-07 00:00:00 UTC	1993-08-13 00:00:00 UTC	NA	NA	0	0	1795	NA
811	329	17	1994	2031	115	8	1988-09-13 00:00:00 UTC	1994-07-07 00:00:00 UTC	1994-07-29 00:00:00 UTC	NA	NA	0	0	2145	NA
812	329	19	1995	2142	115	8	1988-09-13 00:00:00 UTC	1995-05-22 00:00:00 UTC	1995-09-14 00:00:00 UTC	NA	NA	0	0	2557	NA
813	329	21	1996	2267	115	8	1988-09-13 00:00:00 UTC	1996-06-24 00:00:00 UTC	1996-08-11 00:00:00 UTC	NA	NA	0	0	2889	157587.975582031
814	329	22	1997	85	115	8	1988-09-13 00:00:00 UTC	1997-07-01 00:00:00 UTC	1997-08-28 00:00:00 UTC	14.10000038	24.60000038	0	0	3271	244570.044838587
815	329	23	1998	169	115	8	1988-09-13 00:00:00 UTC	1997-12-20 00:00:00 UTC	1998-03-28 00:00:00 UTC	NA	NA	0	0	3483	113673.950158429
816	329	25	1998	259	115	8	1988-09-13 00:00:00 UTC	1998-06-20 00:00:00 UTC	1998-09-27 00:00:00 UTC	NA	NA	0	0	3666	88981.3465570892
817	329	26	1999	2454	115	8	1988-09-13 00:00:00 UTC	1999-01-12 00:00:00 UTC	1999-01-29 00:00:00 UTC	NA	NA	0	0	3790	15816.7397427276
818	329	27	1999	2522	115	8	1988-09-13 00:00:00 UTC	1999-04-09 00:00:00 UTC	1999-05-04 00:00:00 UTC	NA	NA	0	0	3885	NA
819	329	28	1999	420	115	8	1988-09-13 00:00:00 UTC	1999-07-02 00:00:00 UTC	1999-09-26 00:00:00 UTC	NA	NA	0	0	4030	69485.6478193046
820	329	39	2000	3103	115	8	1988-09-13 00:00:00 UTC	2000-07-25 00:00:00 UTC	2000-08-13 00:00:00 UTC	NA	NA	0	1	4352	NA
821	329	40	2001	3145	14	8	1988-09-13 00:00:00 UTC	2001-06-29 00:00:00 UTC	2001-07-26 00:00:00 UTC	NA	NA	1	NA	4699	NA
822	330	12	1990	3304	67	12	1990-03-25 00:00:00 UTC	1990-01-22 00:00:00 UTC	1990-09-12 00:00:00 UTC	15.69999981	NA	0	0	171	13171.0673574992
823	330	12	1990	3304	67	12	1990-03-25 00:00:00 UTC	1990-01-22 00:00:00 UTC	1990-09-12 00:00:00 UTC	12.19999981	NA	1	NA	171	13171.0673574992
824	331	10	1989	1636	121	8	1988-09-13 00:00:00 UTC	1989-07-02 00:00:00 UTC	1989-11-26 00:00:00 UTC	NA	NA	0	0	439	NA
825	331	12	1990	1757	121	8	1988-09-13 00:00:00 UTC	1990-01-22 00:00:00 UTC	1990-09-12 00:00:00 UTC	17.10000038	NA	0	0	729	41116.1456520012
826	331	14	1991	6909	121	8	1988-09-13 00:00:00 UTC	1991-01-01 00:00:00 UTC	1991-12-31 00:00:00 UTC	NA	NA	0	0	1204	NA
827	331	16	1993	6948	121	8	1988-09-13 00:00:00 UTC	1993-08-07 00:00:00 UTC	1993-08-13 00:00:00 UTC	NA	NA	0	0	1795	NA
828	331	17	1994	6959	121	8	1988-09-13 00:00:00 UTC	1994-07-07 00:00:00 UTC	1994-07-29 00:00:00 UTC	NA	NA	0	0	2145	NA
829	331	19	1995	2145	121	8	1988-09-13 00:00:00 UTC	1995-05-22 00:00:00 UTC	1995-09-14 00:00:00 UTC	16.60000038	NA	0	1	2557	NA
830	331	21	1996	7020	172	8	1988-09-13 00:00:00 UTC	1996-06-24 00:00:00 UTC	1996-08-11 00:00:00 UTC	NA	NA	0	0	2889	53460.5475272049
831	331	22	1997	117	172	8	1988-09-13 00:00:00 UTC	1997-07-01 00:00:00 UTC	1997-08-28 00:00:00 UTC	NA	NA	1	NA	3271	181622.301602998
832	332	12	1990	1711	40	12	1990-01-31 00:00:00 UTC	1990-01-22 00:00:00 UTC	1990-09-12 00:00:00 UTC	12.80000019	NA	0	0	224	19200.5807026857
833	332	12	1990	1711	40	12	1990-01-31 00:00:00 UTC	1990-01-22 00:00:00 UTC	1990-09-12 00:00:00 UTC	14.80000019	NA	0	0	224	19200.5807026857
834	332	12	1990	1711	40	12	1990-01-31 00:00:00 UTC	1990-01-22 00:00:00 UTC	1990-09-12 00:00:00 UTC	16.5	NA	1	NA	224	19200.5807026857
835	333	10	1989	1563	2	8	1988-09-13 00:00:00 UTC	1989-07-02 00:00:00 UTC	1989-11-26 00:00:00 UTC	NA	NA	0	0	439	NA
836	333	12	1990	1691	2	8	1988-09-13 00:00:00 UTC	1990-01-22 00:00:00 UTC	1990-09-12 00:00:00 UTC	15	NA	1	NA	729	56424.6207436758
837	335	30	2003	472	40	30	2003-08-27 00:00:00 UTC	2003-06-06 00:00:00 UTC	2003-09-02 00:00:00 UTC	NA	NA	0	0	6	3904.91436214402
838	335	31	2003	2619	40	30	2003-08-27 00:00:00 UTC	2003-12-12 00:00:00 UTC	2004-01-14 00:00:00 UTC	NA	NA	0	0	140	NA
839	335	32	2004	2736	40	30	2003-08-27 00:00:00 UTC	2004-05-17 00:00:00 UTC	2004-05-29 00:00:00 UTC	NA	NA	0	1	276	NA
840	335	34	2004	3369	-3	30	2003-08-27 00:00:00 UTC	2004-05-30 00:00:00 UTC	2004-09-02 00:00:00 UTC	NA	NA	1	NA	372	NA
841	426	1	1981	7031	71	1	1974-08-14 00:00:00 UTC	1981-09-28 00:00:00 UTC	1981-12-19 00:00:00 UTC	NA	NA	0	0	2684	NA
842	426	2	1982	7035	71	1	1974-08-14 00:00:00 UTC	1982-03-10 00:00:00 UTC	1982-12-11 00:00:00 UTC	NA	NA	0	0	3041	NA
843	426	3	1983	982	71	1	1974-08-14 00:00:00 UTC	1983-05-26 00:00:00 UTC	1983-11-28 00:00:00 UTC	NA	NA	0	0	3393	NA
844	426	4	1984	3287	71	1	1974-08-14 00:00:00 UTC	1984-01-13 00:00:00 UTC	1984-09-26 00:00:00 UTC	NA	NA	0	0	3696	NA
845	426	5	1985	1152	71	1	1974-08-14 00:00:00 UTC	1985-03-16 00:00:00 UTC	1985-11-27 00:00:00 UTC	NA	NA	1	NA	4123	NA
846	427	1	1981	857	4	1	1975-03-19 00:00:00 UTC	1981-09-28 00:00:00 UTC	1981-12-19 00:00:00 UTC	12.69999981	NA	0	0	2467	NA
847	427	2	1982	880	4	1	1975-03-19 00:00:00 UTC	1982-03-10 00:00:00 UTC	1982-12-11 00:00:00 UTC	NA	NA	0	1	2824	NA
848	427	3	1983	6574	-3	1	1975-03-19 00:00:00 UTC	1983-05-26 00:00:00 UTC	1983-11-28 00:00:00 UTC	NA	NA	0	1	3176	NA
849	427	4	1984	3286	25	1	1975-03-19 00:00:00 UTC	1984-01-13 00:00:00 UTC	1984-09-26 00:00:00 UTC	NA	NA	0	0	3479	NA
850	427	5	1985	3288	25	1	1975-03-19 00:00:00 UTC	1985-03-16 00:00:00 UTC	1985-11-27 00:00:00 UTC	NA	NA	0	0	3906	NA
851	427	6	1986	1231	25	1	1975-03-19 00:00:00 UTC	1986-05-19 00:00:00 UTC	1986-12-05 00:00:00 UTC	NA	NA	0	0	4279	NA
852	427	7	1987	1346	25	1	1975-03-19 00:00:00 UTC	1987-01-29 00:00:00 UTC	1988-01-28 00:00:00 UTC	NA	NA	0	1	4698	NA
853	427	8	1988	1467	38	1	1975-03-19 00:00:00 UTC	1988-07-16 00:00:00 UTC	1989-03-24 00:00:00 UTC	NA	NA	1	NA	5119	NA
854	428	1	1981	6555	-3	1	1977-03-12 00:00:00 UTC	1981-09-28 00:00:00 UTC	1981-12-19 00:00:00 UTC	NA	NA	0	0	1743	NA
855	428	2	1982	6556	-3	1	1977-03-12 00:00:00 UTC	1982-03-10 00:00:00 UTC	1982-12-11 00:00:00 UTC	NA	NA	0	1	2100	NA
856	428	3	1983	1006	121	1	1977-03-12 00:00:00 UTC	1983-05-26 00:00:00 UTC	1983-11-28 00:00:00 UTC	NA	NA	0	1	2452	NA
857	428	4	1984	1034	20	1	1977-03-12 00:00:00 UTC	1984-01-13 00:00:00 UTC	1984-09-26 00:00:00 UTC	NA	NA	0	0	2755	NA
858	428	5	1985	1119	20	1	1977-03-12 00:00:00 UTC	1985-03-16 00:00:00 UTC	1985-11-27 00:00:00 UTC	NA	NA	0	0	3182	NA
859	428	6	1986	1227	20	1	1977-03-12 00:00:00 UTC	1986-05-19 00:00:00 UTC	1986-12-05 00:00:00 UTC	NA	NA	0	0	3555	NA
860	428	7	1987	1342	20	1	1977-03-12 00:00:00 UTC	1987-01-29 00:00:00 UTC	1988-01-28 00:00:00 UTC	NA	NA	0	0	3974	NA
861	428	8	1988	1457	20	1	1977-03-12 00:00:00 UTC	1988-07-16 00:00:00 UTC	1989-03-24 00:00:00 UTC	NA	NA	0	0	4395	NA
862	428	10	1989	1575	20	1	1977-03-12 00:00:00 UTC	1989-07-02 00:00:00 UTC	1989-11-26 00:00:00 UTC	NA	NA	0	0	4642	NA
863	428	12	1990	1701	20	1	1977-03-12 00:00:00 UTC	1990-01-22 00:00:00 UTC	1990-09-12 00:00:00 UTC	NA	NA	0	0	4932	34374.4722560336
864	428	14	1991	1824	20	1	1977-03-12 00:00:00 UTC	1991-01-01 00:00:00 UTC	1991-12-31 00:00:00 UTC	NA	NA	0	0	5407	NA
865	428	16	1993	1919	20	1	1977-03-12 00:00:00 UTC	1993-08-07 00:00:00 UTC	1993-08-13 00:00:00 UTC	NA	NA	1	NA	5998	NA
866	429	1	1981	7030	3	1	1978-03-13 00:00:00 UTC	1981-09-28 00:00:00 UTC	1981-12-19 00:00:00 UTC	NA	NA	0	0	1377	NA
867	429	2	1982	7034	3	1	1978-03-13 00:00:00 UTC	1982-03-10 00:00:00 UTC	1982-12-11 00:00:00 UTC	NA	NA	0	0	1734	NA
868	429	3	1983	7036	3	1	1978-03-13 00:00:00 UTC	1983-05-26 00:00:00 UTC	1983-11-28 00:00:00 UTC	NA	NA	0	0	2086	NA
869	429	4	1984	7039	3	1	1978-03-13 00:00:00 UTC	1984-01-13 00:00:00 UTC	1984-09-26 00:00:00 UTC	NA	NA	0	1	2389	NA
870	429	5	1985	1108	7	1	1978-03-13 00:00:00 UTC	1985-03-16 00:00:00 UTC	1985-11-27 00:00:00 UTC	NA	NA	1	NA	2816	NA
871	430	5	1985	1150	67	4	1984-07-22 00:00:00 UTC	1985-03-16 00:00:00 UTC	1985-11-27 00:00:00 UTC	NA	NA	0	0	493	NA
872	430	6	1986	1259	67	4	1984-07-22 00:00:00 UTC	1986-05-19 00:00:00 UTC	1986-12-05 00:00:00 UTC	NA	NA	0	0	866	NA
873	430	7	1987	1375	67	4	1984-07-22 00:00:00 UTC	1987-01-29 00:00:00 UTC	1988-01-28 00:00:00 UTC	NA	NA	0	0	1285	NA
874	430	8	1988	1481	67	4	1984-07-22 00:00:00 UTC	1988-07-16 00:00:00 UTC	1989-03-24 00:00:00 UTC	NA	NA	0	0	1706	NA
875	430	10	1989	1602	67	4	1984-07-22 00:00:00 UTC	1989-07-02 00:00:00 UTC	1989-11-26 00:00:00 UTC	NA	NA	0	0	1953	NA
876	430	12	1990	3304	67	4	1984-07-22 00:00:00 UTC	1990-01-22 00:00:00 UTC	1990-09-12 00:00:00 UTC	14.39999962	NA	0	0	2243	13171.0673574992
877	430	14	1991	1847	67	4	1984-07-22 00:00:00 UTC	1991-01-01 00:00:00 UTC	1991-12-31 00:00:00 UTC	NA	NA	0	0	2718	NA
878	430	16	1993	1940	67	4	1984-07-22 00:00:00 UTC	1993-08-07 00:00:00 UTC	1993-08-13 00:00:00 UTC	14.39999962	NA	0	0	3309	NA
879	430	17	1994	6958	67	4	1984-07-22 00:00:00 UTC	1994-07-07 00:00:00 UTC	1994-07-29 00:00:00 UTC	NA	NA	1	NA	3659	NA
880	431	6	1986	1262	71	6	1986-09-11 00:00:00 UTC	1986-05-19 00:00:00 UTC	1986-12-05 00:00:00 UTC	NA	NA	1	NA	85	NA
881	432	6	1986	1279	101	6	1986-09-14 00:00:00 UTC	1986-05-19 00:00:00 UTC	1986-12-05 00:00:00 UTC	NA	NA	1	NA	82	NA
882	433	6	1986	1223	16	6	1986-09-21 00:00:00 UTC	1986-05-19 00:00:00 UTC	1986-12-05 00:00:00 UTC	NA	NA	1	NA	75	NA
883	434	6	1986	1280	102	6	1986-09-22 00:00:00 UTC	1986-05-19 00:00:00 UTC	1986-12-05 00:00:00 UTC	NA	NA	1	NA	74	NA
884	435	6	1986	1317	163	6	1986-09-13 00:00:00 UTC	1986-05-19 00:00:00 UTC	1986-12-05 00:00:00 UTC	NA	NA	1	NA	83	NA
885	436	16	1993	1929	40	14	1992-12-10 00:00:00 UTC	1993-08-07 00:00:00 UTC	1993-08-13 00:00:00 UTC	15.30000019	NA	0	1	246	NA
886	436	17	1994	1989	21	14	1992-12-10 00:00:00 UTC	1994-07-07 00:00:00 UTC	1994-07-29 00:00:00 UTC	16	NA	0	1	596	NA
887	436	19	1995	2119	73	14	1992-12-10 00:00:00 UTC	1995-05-22 00:00:00 UTC	1995-09-14 00:00:00 UTC	15.30000019	NA	0	0	1008	NA
888	436	21	1996	2243	73	14	1992-12-10 00:00:00 UTC	1996-06-24 00:00:00 UTC	1996-08-11 00:00:00 UTC	17.10000038	NA	0	0	1340	25156.5434390789
889	436	22	1997	60	73	14	1992-12-10 00:00:00 UTC	1997-07-01 00:00:00 UTC	1997-08-28 00:00:00 UTC	NA	NA	0	0	1722	36774.2626878935
890	436	23	1998	149	73	14	1992-12-10 00:00:00 UTC	1997-12-20 00:00:00 UTC	1998-03-28 00:00:00 UTC	NA	NA	0	0	1934	59691.3237196473
891	436	25	1998	235	73	14	1992-12-10 00:00:00 UTC	1998-06-20 00:00:00 UTC	1998-09-27 00:00:00 UTC	NA	NA	0	0	2117	33907.1865603278
892	436	26	1999	2439	73	14	1992-12-10 00:00:00 UTC	1999-01-12 00:00:00 UTC	1999-01-29 00:00:00 UTC	NA	NA	0	0	2241	1408.13740784314
893	436	27	1999	332	73	14	1992-12-10 00:00:00 UTC	1999-04-09 00:00:00 UTC	1999-05-04 00:00:00 UTC	NA	NA	0	0	2336	NA
894	436	28	1999	396	73	14	1992-12-10 00:00:00 UTC	1999-07-02 00:00:00 UTC	1999-09-26 00:00:00 UTC	NA	NA	0	0	2481	113082.565436829
895	436	39	2000	3076	73	14	1992-12-10 00:00:00 UTC	2000-07-25 00:00:00 UTC	2000-08-13 00:00:00 UTC	NA	NA	1	NA	2803	NA
896	437	16	1993	1961	113	14	1992-12-10 00:00:00 UTC	1993-08-07 00:00:00 UTC	1993-08-13 00:00:00 UTC	14.60000038	NA	1	NA	246	NA
897	438	16	1993	1961	113	14	1992-08-07 00:00:00 UTC	1993-08-07 00:00:00 UTC	1993-08-13 00:00:00 UTC	15.60000038	NA	1	NA	371	NA
898	439	16	1993	1960	112	14	1992-08-07 00:00:00 UTC	1993-08-07 00:00:00 UTC	1993-08-13 00:00:00 UTC	NA	NA	0	0	371	NA
899	439	17	1994	2030	112	14	1992-08-07 00:00:00 UTC	1994-07-07 00:00:00 UTC	1994-07-29 00:00:00 UTC	15.89999962	NA	0	0	721	NA
900	439	19	1995	2141	112	14	1992-08-07 00:00:00 UTC	1995-05-22 00:00:00 UTC	1995-09-14 00:00:00 UTC	NA	NA	1	NA	1133	NA
901	440	16	1993	1911	4	14	1992-08-07 00:00:00 UTC	1993-08-07 00:00:00 UTC	1993-08-13 00:00:00 UTC	16.20000076	NA	0	1	371	NA
902	440	17	1994	1983	5	14	1992-08-07 00:00:00 UTC	1994-07-07 00:00:00 UTC	1994-07-29 00:00:00 UTC	15.30000019	NA	1	NA	721	NA
903	441	16	1993	1911	4	14	1992-08-07 00:00:00 UTC	1993-08-07 00:00:00 UTC	1993-08-13 00:00:00 UTC	15.30000019	NA	0	1	371	NA
904	441	17	1994	1996	38	14	1992-08-07 00:00:00 UTC	1994-07-07 00:00:00 UTC	1994-07-29 00:00:00 UTC	14.19999981	NA	0	0	721	NA
905	441	17	1994	1996	38	14	1992-08-07 00:00:00 UTC	1994-07-07 00:00:00 UTC	1994-07-29 00:00:00 UTC	14.39999962	NA	0	0	721	NA
906	441	19	1995	2099	38	14	1992-08-07 00:00:00 UTC	1995-05-22 00:00:00 UTC	1995-09-14 00:00:00 UTC	NA	NA	0	0	1133	NA
907	441	21	1996	2219	38	14	1992-08-07 00:00:00 UTC	1996-06-24 00:00:00 UTC	1996-08-11 00:00:00 UTC	NA	NA	0	0	1465	62145.4104540711
908	441	22	1997	35	38	14	1992-08-07 00:00:00 UTC	1997-07-01 00:00:00 UTC	1997-08-28 00:00:00 UTC	15.60000038	25.39999962	0	0	1847	95218.5642653499
909	441	23	1998	135	38	14	1992-08-07 00:00:00 UTC	1997-12-20 00:00:00 UTC	1998-03-28 00:00:00 UTC	NA	NA	0	0	2059	73750.1122381021
910	441	25	1998	212	38	14	1992-08-07 00:00:00 UTC	1998-06-20 00:00:00 UTC	1998-09-27 00:00:00 UTC	NA	NA	0	0	2242	92782.4861904404
911	441	26	1999	289	38	14	1992-08-07 00:00:00 UTC	1999-01-12 00:00:00 UTC	1999-01-29 00:00:00 UTC	NA	NA	0	0	2366	18513.5640470501
912	441	27	1999	2490	38	14	1992-08-07 00:00:00 UTC	1999-04-09 00:00:00 UTC	1999-05-04 00:00:00 UTC	NA	NA	0	0	2461	NA
913	441	28	1999	374	38	14	1992-08-07 00:00:00 UTC	1999-07-02 00:00:00 UTC	1999-09-26 00:00:00 UTC	15.10000038	24.89999962	0	0	2606	80501.9754915449
914	441	39	2000	3052	38	14	1992-08-07 00:00:00 UTC	2000-07-25 00:00:00 UTC	2000-08-13 00:00:00 UTC	NA	NA	0	0	2928	NA
915	441	40	2001	3163	38	14	1992-08-07 00:00:00 UTC	2001-06-29 00:00:00 UTC	2001-07-26 00:00:00 UTC	NA	NA	0	0	3275	NA
916	441	41	2002	796	38	14	1992-08-07 00:00:00 UTC	2002-07-11 00:00:00 UTC	2002-10-02 00:00:00 UTC	NA	NA	0	0	3708	NA
917	441	30	2003	471	38	14	1992-08-07 00:00:00 UTC	2003-06-06 00:00:00 UTC	2003-09-02 00:00:00 UTC	NA	NA	0	0	4043	7085.06577184057
918	441	31	2003	2617	38	14	1992-08-07 00:00:00 UTC	2003-12-12 00:00:00 UTC	2004-01-14 00:00:00 UTC	NA	NA	0	0	4177	NA
919	441	32	2004	2734	38	14	1992-08-07 00:00:00 UTC	2004-05-17 00:00:00 UTC	2004-05-29 00:00:00 UTC	NA	NA	0	0	4313	NA
920	441	34	2004	588	38	14	1992-08-07 00:00:00 UTC	2004-05-30 00:00:00 UTC	2004-09-02 00:00:00 UTC	15.30000019	25	0	0	4409	17355.0549798683
921	441	35	2005	2899	38	14	1992-08-07 00:00:00 UTC	2004-12-18 00:00:00 UTC	2005-01-12 00:00:00 UTC	NA	NA	0	0	4541	NA
922	441	37	2005	673	38	14	1992-08-07 00:00:00 UTC	2005-05-26 00:00:00 UTC	2005-09-11 00:00:00 UTC	NA	NA	0	0	4783	NA
923	441	54	2005	6334	38	14	1992-08-07 00:00:00 UTC	2005-11-11 00:00:00 UTC	2005-12-11 00:00:00 UTC	NA	NA	0	0	4874	NA
924	441	75	2006	3787	38	14	1992-08-07 00:00:00 UTC	2006-06-12 00:00:00 UTC	2006-09-02 00:00:00 UTC	NA	NA	0	1	5139	4506.9871458743
925	441	77	2007	3898	27	14	1992-08-07 00:00:00 UTC	2007-01-06 00:00:00 UTC	2007-01-29 00:00:00 UTC	NA	NA	1	NA	5288	NA
926	442	16	1993	1915	13	14	1992-08-08 00:00:00 UTC	1993-08-07 00:00:00 UTC	1993-08-13 00:00:00 UTC	14.30000019	NA	0	1	370	NA
927	442	17	1994	1998	41	14	1992-08-08 00:00:00 UTC	1994-07-07 00:00:00 UTC	1994-07-29 00:00:00 UTC	14.5	NA	0	0	720	NA
928	442	19	1995	2101	41	14	1992-08-08 00:00:00 UTC	1995-05-22 00:00:00 UTC	1995-09-14 00:00:00 UTC	14.30000019	NA	0	0	1132	NA
929	442	21	1996	2221	41	14	1992-08-08 00:00:00 UTC	1996-06-24 00:00:00 UTC	1996-08-11 00:00:00 UTC	NA	NA	0	1	1464	32144.0874268207
930	442	22	1997	37	42	14	1992-08-08 00:00:00 UTC	1997-07-01 00:00:00 UTC	1997-08-28 00:00:00 UTC	NA	NA	0	0	1846	99126.9400012039
931	442	23	1998	137	42	14	1992-08-08 00:00:00 UTC	1997-12-20 00:00:00 UTC	1998-03-28 00:00:00 UTC	NA	NA	0	0	2058	46607.7977022152
932	442	25	1998	214	42	14	1992-08-08 00:00:00 UTC	1998-06-20 00:00:00 UTC	1998-09-27 00:00:00 UTC	NA	NA	0	0	2241	41120.8580319073
933	442	26	1999	2418	42	14	1992-08-08 00:00:00 UTC	1999-01-12 00:00:00 UTC	1999-01-29 00:00:00 UTC	NA	NA	0	0	2365	1315.22808862193
934	442	27	1999	2491	42	14	1992-08-08 00:00:00 UTC	1999-04-09 00:00:00 UTC	1999-05-04 00:00:00 UTC	NA	NA	0	0	2460	NA
935	442	28	1999	376	42	14	1992-08-08 00:00:00 UTC	1999-07-02 00:00:00 UTC	1999-09-26 00:00:00 UTC	NA	NA	0	0	2605	50422.3589129342
936	442	39	2000	3054	42	14	1992-08-08 00:00:00 UTC	2000-07-25 00:00:00 UTC	2000-08-13 00:00:00 UTC	NA	NA	0	0	2927	NA
937	442	40	2001	3166	42	14	1992-08-08 00:00:00 UTC	2001-06-29 00:00:00 UTC	2001-07-26 00:00:00 UTC	NA	NA	0	0	3274	NA
938	442	41	2002	799	42	14	1992-08-08 00:00:00 UTC	2002-07-11 00:00:00 UTC	2002-10-02 00:00:00 UTC	NA	NA	0	0	3707	NA
939	442	30	2003	473	42	14	1992-08-08 00:00:00 UTC	2003-06-06 00:00:00 UTC	2003-09-02 00:00:00 UTC	NA	NA	0	0	4042	47112.1599300852
940	442	31	2003	2620	42	14	1992-08-08 00:00:00 UTC	2003-12-12 00:00:00 UTC	2004-01-14 00:00:00 UTC	NA	NA	1	NA	4176	NA
941	443	16	1993	1915	13	14	1992-08-08 00:00:00 UTC	1993-08-07 00:00:00 UTC	1993-08-13 00:00:00 UTC	15	NA	0	1	370	NA
942	443	17	1994	1986	12	14	1992-08-08 00:00:00 UTC	1994-07-07 00:00:00 UTC	1994-07-29 00:00:00 UTC	14.60000038	NA	0	0	720	NA
943	443	19	1995	2084	12	14	1992-08-08 00:00:00 UTC	1995-05-22 00:00:00 UTC	1995-09-14 00:00:00 UTC	16.60000038	NA	1	NA	1132	NA
944	444	16	1993	1933	52	14	1992-12-11 00:00:00 UTC	1993-08-07 00:00:00 UTC	1993-08-13 00:00:00 UTC	15.30000019	NA	0	1	245	NA
945	444	17	1994	1995	35	14	1992-12-11 00:00:00 UTC	1994-07-07 00:00:00 UTC	1994-07-29 00:00:00 UTC	15.10000038	NA	0	0	595	NA
946	444	19	1995	2098	35	14	1992-12-11 00:00:00 UTC	1995-05-22 00:00:00 UTC	1995-09-14 00:00:00 UTC	NA	NA	0	0	1007	NA
947	444	21	1996	2218	35	14	1992-12-11 00:00:00 UTC	1996-06-24 00:00:00 UTC	1996-08-11 00:00:00 UTC	NA	NA	0	0	1339	86614.0361794625
948	444	22	1997	2303	35	14	1992-12-11 00:00:00 UTC	1997-07-01 00:00:00 UTC	1997-08-28 00:00:00 UTC	NA	NA	0	0	1721	156739.710281723
949	444	23	1998	2316	35	14	1992-12-11 00:00:00 UTC	1997-12-20 00:00:00 UTC	1998-03-28 00:00:00 UTC	NA	NA	0	0	1933	62134.1851916553
950	444	25	1998	2388	35	14	1992-12-11 00:00:00 UTC	1998-06-20 00:00:00 UTC	1998-09-27 00:00:00 UTC	NA	NA	0	0	2116	43482.5634133375
951	444	26	1999	2417	35	14	1992-12-11 00:00:00 UTC	1999-01-12 00:00:00 UTC	1999-01-29 00:00:00 UTC	NA	NA	0	0	2240	15258.3280267686
952	444	27	1999	2488	35	14	1992-12-11 00:00:00 UTC	1999-04-09 00:00:00 UTC	1999-05-04 00:00:00 UTC	NA	NA	0	0	2335	NA
953	444	28	1999	2543	35	14	1992-12-11 00:00:00 UTC	1999-07-02 00:00:00 UTC	1999-09-26 00:00:00 UTC	NA	NA	0	0	2480	36922.6349018528
954	444	39	2000	3050	35	14	1992-12-11 00:00:00 UTC	2000-07-25 00:00:00 UTC	2000-08-13 00:00:00 UTC	NA	NA	0	0	2802	NA
955	444	40	2001	3161	35	14	1992-12-11 00:00:00 UTC	2001-06-29 00:00:00 UTC	2001-07-26 00:00:00 UTC	NA	NA	1	NA	3149	NA
956	445	16	1993	1929	40	14	1992-12-11 00:00:00 UTC	1993-08-07 00:00:00 UTC	1993-08-13 00:00:00 UTC	15.69999981	NA	1	NA	245	NA
957	446	16	1993	1961	113	14	1992-08-10 00:00:00 UTC	1993-08-07 00:00:00 UTC	1993-08-13 00:00:00 UTC	15.89999962	NA	1	NA	368	NA
958	447	16	1993	1935	54	14	1992-08-08 00:00:00 UTC	1993-08-07 00:00:00 UTC	1993-08-13 00:00:00 UTC	15.19999981	NA	0	0	370	NA
959	447	17	1994	2005	54	14	1992-08-08 00:00:00 UTC	1994-07-07 00:00:00 UTC	1994-07-29 00:00:00 UTC	NA	NA	0	0	720	NA
960	447	19	1995	2108	54	14	1992-08-08 00:00:00 UTC	1995-05-22 00:00:00 UTC	1995-09-14 00:00:00 UTC	NA	NA	0	0	1132	NA
961	447	21	1996	2230	54	14	1992-08-08 00:00:00 UTC	1996-06-24 00:00:00 UTC	1996-08-11 00:00:00 UTC	NA	NA	0	0	1464	61977.1982577617
962	447	22	1997	46	54	14	1992-08-08 00:00:00 UTC	1997-07-01 00:00:00 UTC	1997-08-28 00:00:00 UTC	NA	NA	0	0	1846	49195.623668012
963	447	23	1998	2322	54	14	1992-08-08 00:00:00 UTC	1997-12-20 00:00:00 UTC	1998-03-28 00:00:00 UTC	NA	NA	0	0	2058	30480.9026559964
964	447	25	1998	222	54	14	1992-08-08 00:00:00 UTC	1998-06-20 00:00:00 UTC	1998-09-27 00:00:00 UTC	NA	NA	0	0	2241	33232.9065966386
965	447	26	1999	2425	54	14	1992-08-08 00:00:00 UTC	1999-01-12 00:00:00 UTC	1999-01-29 00:00:00 UTC	NA	NA	0	0	2365	5714.85474465617
966	447	27	1999	328	54	14	1992-08-08 00:00:00 UTC	1999-04-09 00:00:00 UTC	1999-05-04 00:00:00 UTC	NA	NA	0	0	2460	NA
967	447	28	1999	385	54	14	1992-08-08 00:00:00 UTC	1999-07-02 00:00:00 UTC	1999-09-26 00:00:00 UTC	NA	NA	1	NA	2605	41091.1760006284
968	448	16	1993	1935	54	14	1992-08-08 00:00:00 UTC	1993-08-07 00:00:00 UTC	1993-08-13 00:00:00 UTC	16.39999962	NA	0	0	370	NA
969	448	17	1994	2005	54	14	1992-08-08 00:00:00 UTC	1994-07-07 00:00:00 UTC	1994-07-29 00:00:00 UTC	NA	NA	0	0	720	NA
970	448	19	1995	2108	54	14	1992-08-08 00:00:00 UTC	1995-05-22 00:00:00 UTC	1995-09-14 00:00:00 UTC	NA	NA	0	0	1132	NA
971	448	21	1996	2230	54	14	1992-08-08 00:00:00 UTC	1996-06-24 00:00:00 UTC	1996-08-11 00:00:00 UTC	NA	NA	1	NA	1464	61977.1982577617
972	449	16	1993	1937	56	14	1992-08-09 00:00:00 UTC	1993-08-07 00:00:00 UTC	1993-08-13 00:00:00 UTC	15.19999981	NA	0	0	369	NA
973	449	17	1994	2007	56	14	1992-08-09 00:00:00 UTC	1994-07-07 00:00:00 UTC	1994-07-29 00:00:00 UTC	NA	NA	0	1	719	NA
974	449	19	1995	2111	57	14	1992-08-09 00:00:00 UTC	1995-05-22 00:00:00 UTC	1995-09-14 00:00:00 UTC	NA	NA	0	0	1131	NA
975	449	21	1996	2233	57	14	1992-08-09 00:00:00 UTC	1996-06-24 00:00:00 UTC	1996-08-11 00:00:00 UTC	NA	NA	0	1	1463	59280.3185873224
976	449	22	1997	44	52	14	1992-08-09 00:00:00 UTC	1997-07-01 00:00:00 UTC	1997-08-28 00:00:00 UTC	15.39999962	25.60000038	0	0	1845	65338.0415515735
977	449	23	1998	2321	52	14	1992-08-09 00:00:00 UTC	1997-12-20 00:00:00 UTC	1998-03-28 00:00:00 UTC	NA	NA	0	0	2057	38099.9599394127
978	449	25	1998	2390	52	14	1992-08-09 00:00:00 UTC	1998-06-20 00:00:00 UTC	1998-09-27 00:00:00 UTC	NA	NA	0	0	2240	24722.7423582594
979	449	26	1999	2424	52	14	1992-08-09 00:00:00 UTC	1999-01-12 00:00:00 UTC	1999-01-29 00:00:00 UTC	NA	NA	0	0	2364	0
980	449	27	1999	2496	52	14	1992-08-09 00:00:00 UTC	1999-04-09 00:00:00 UTC	1999-05-04 00:00:00 UTC	NA	NA	0	0	2459	NA
981	449	28	1999	383	52	14	1992-08-09 00:00:00 UTC	1999-07-02 00:00:00 UTC	1999-09-26 00:00:00 UTC	NA	NA	0	0	2604	30718.6088715656
982	449	39	2000	3061	52	14	1992-08-09 00:00:00 UTC	2000-07-25 00:00:00 UTC	2000-08-13 00:00:00 UTC	NA	NA	1	NA	2926	NA
983	450	16	1993	1960	112	14	1992-08-09 00:00:00 UTC	1993-08-07 00:00:00 UTC	1993-08-13 00:00:00 UTC	14.30000019	NA	0	0	369	NA
984	450	17	1994	2030	112	14	1992-08-09 00:00:00 UTC	1994-07-07 00:00:00 UTC	1994-07-29 00:00:00 UTC	NA	NA	0	0	719	NA
985	450	19	1995	2141	112	14	1992-08-09 00:00:00 UTC	1995-05-22 00:00:00 UTC	1995-09-14 00:00:00 UTC	NA	NA	0	1	1131	NA
986	450	21	1996	2249	84	14	1992-08-09 00:00:00 UTC	1996-06-24 00:00:00 UTC	1996-08-11 00:00:00 UTC	NA	NA	0	0	1463	35776.3562134137
987	450	22	1997	67	84	14	1992-08-09 00:00:00 UTC	1997-07-01 00:00:00 UTC	1997-08-28 00:00:00 UTC	NA	NA	0	0	1845	139976.267638917
988	450	23	1998	154	84	14	1992-08-09 00:00:00 UTC	1997-12-20 00:00:00 UTC	1998-03-28 00:00:00 UTC	NA	NA	0	0	2057	60354.0325450435
989	450	25	1998	243	84	14	1992-08-09 00:00:00 UTC	1998-06-20 00:00:00 UTC	1998-09-27 00:00:00 UTC	NA	NA	0	0	2240	28565.5092016899
990	450	26	1999	2444	84	14	1992-08-09 00:00:00 UTC	1999-01-12 00:00:00 UTC	1999-01-29 00:00:00 UTC	15.5	23.70000076	0	0	2364	21892.5149394471
991	450	27	1999	334	84	14	1992-08-09 00:00:00 UTC	1999-04-09 00:00:00 UTC	1999-05-04 00:00:00 UTC	14.5	23.10000038	0	0	2459	NA
992	450	28	1999	404	84	14	1992-08-09 00:00:00 UTC	1999-07-02 00:00:00 UTC	1999-09-26 00:00:00 UTC	NA	NA	0	0	2604	12828.4805589828
993	450	39	2000	3085	84	14	1992-08-09 00:00:00 UTC	2000-07-25 00:00:00 UTC	2000-08-13 00:00:00 UTC	NA	NA	1	NA	2926	NA
994	451	16	1993	1929	40	14	1992-08-09 00:00:00 UTC	1993-08-07 00:00:00 UTC	1993-08-13 00:00:00 UTC	14.60000038	NA	1	NA	369	NA
995	452	16	1993	1940	67	14	1992-12-13 00:00:00 UTC	1993-08-07 00:00:00 UTC	1993-08-13 00:00:00 UTC	14.89999962	NA	1	NA	243	NA
996	453	16	1993	1940	67	14	1992-08-10 00:00:00 UTC	1993-08-07 00:00:00 UTC	1993-08-13 00:00:00 UTC	16.5	NA	0	0	368	NA
997	453	17	1994	6958	67	14	1992-08-10 00:00:00 UTC	1994-07-07 00:00:00 UTC	1994-07-29 00:00:00 UTC	NA	NA	0	0	718	NA
998	453	19	1995	2116	67	14	1992-08-10 00:00:00 UTC	1995-05-22 00:00:00 UTC	1995-09-14 00:00:00 UTC	16.89999962	NA	0	1	1130	NA
999	453	21	1996	2238	65	14	1992-08-10 00:00:00 UTC	1996-06-24 00:00:00 UTC	1996-08-11 00:00:00 UTC	NA	NA	0	0	1462	51186.8554034701
1000	453	22	1997	54	65	14	1992-08-10 00:00:00 UTC	1997-07-01 00:00:00 UTC	1997-08-28 00:00:00 UTC	NA	NA	0	0	1844	162370.338334485
1001	453	23	1998	145	65	14	1992-08-10 00:00:00 UTC	1997-12-20 00:00:00 UTC	1998-03-28 00:00:00 UTC	NA	NA	0	0	2056	105283.05290306
1002	453	25	1998	231	65	14	1992-08-10 00:00:00 UTC	1998-06-20 00:00:00 UTC	1998-09-27 00:00:00 UTC	NA	NA	0	0	2239	34195.0862396288
1003	453	26	1999	2434	65	14	1992-08-10 00:00:00 UTC	1999-01-12 00:00:00 UTC	1999-01-29 00:00:00 UTC	NA	NA	0	0	2363	14258.9703377745
1004	453	27	1999	2501	65	14	1992-08-10 00:00:00 UTC	1999-04-09 00:00:00 UTC	1999-05-04 00:00:00 UTC	NA	NA	0	0	2458	NA
1005	453	28	1999	2544	65	14	1992-08-10 00:00:00 UTC	1999-07-02 00:00:00 UTC	1999-09-26 00:00:00 UTC	NA	NA	0	0	2603	101980.961899629
1006	453	39	2000	3070	65	14	1992-08-10 00:00:00 UTC	2000-07-25 00:00:00 UTC	2000-08-13 00:00:00 UTC	NA	NA	0	1	2925	NA
1007	453	40	2001	3187	69	14	1992-08-10 00:00:00 UTC	2001-06-29 00:00:00 UTC	2001-07-26 00:00:00 UTC	NA	NA	0	0	3272	NA
1008	453	41	2002	814	69	14	1992-08-10 00:00:00 UTC	2002-07-11 00:00:00 UTC	2002-10-02 00:00:00 UTC	NA	NA	0	0	3705	NA
1009	453	30	2003	496	69	14	1992-08-10 00:00:00 UTC	2003-06-06 00:00:00 UTC	2003-09-02 00:00:00 UTC	NA	26.29999924	0	0	4040	12018.4175681346
1010	453	31	2003	2644	69	14	1992-08-10 00:00:00 UTC	2003-12-12 00:00:00 UTC	2004-01-14 00:00:00 UTC	NA	NA	0	0	4174	NA
1011	453	32	2004	2760	69	14	1992-08-10 00:00:00 UTC	2004-05-17 00:00:00 UTC	2004-05-29 00:00:00 UTC	NA	NA	0	0	4310	NA
1012	453	34	2004	2842	69	14	1992-08-10 00:00:00 UTC	2004-05-30 00:00:00 UTC	2004-09-02 00:00:00 UTC	NA	NA	0	0	4406	10227.829726077
1013	453	35	2005	2921	69	14	1992-08-10 00:00:00 UTC	2004-12-18 00:00:00 UTC	2005-01-12 00:00:00 UTC	NA	NA	0	0	4538	NA
1014	453	37	2005	695	69	14	1992-08-10 00:00:00 UTC	2005-05-26 00:00:00 UTC	2005-09-11 00:00:00 UTC	NA	NA	0	0	4780	NA
1015	453	54	2005	6311	69	14	1992-08-10 00:00:00 UTC	2005-11-11 00:00:00 UTC	2005-12-11 00:00:00 UTC	NA	NA	0	0	4871	NA
1016	453	75	2006	3811	69	14	1992-08-10 00:00:00 UTC	2006-06-12 00:00:00 UTC	2006-09-02 00:00:00 UTC	16.5	26.70000076	0	0	5136	11457.851009763
1017	453	77	2007	3929	69	14	1992-08-10 00:00:00 UTC	2007-01-06 00:00:00 UTC	2007-01-29 00:00:00 UTC	NA	NA	0	0	5285	NA
1018	453	82	2007	4239	69	14	1992-08-10 00:00:00 UTC	2007-06-14 00:00:00 UTC	2007-09-16 00:00:00 UTC	NA	NA	0	0	5515	19501.6691686964
1019	453	85	2008	4364	69	14	1992-08-10 00:00:00 UTC	2008-01-08 00:00:00 UTC	2008-02-21 00:00:00 UTC	NA	NA	0	0	5673	NA
1020	453	87	2008	4545	69	14	1992-08-10 00:00:00 UTC	2008-07-10 00:00:00 UTC	2008-09-07 00:00:00 UTC	NA	NA	0	0	5872	17698.9270546894
1021	453	90	2009	4112	69	14	1992-08-10 00:00:00 UTC	2008-12-30 00:00:00 UTC	2009-03-03 00:00:00 UTC	NA	NA	0	0	6049	34320.170929663
1022	453	92	2009	4746	69	14	1992-08-10 00:00:00 UTC	2009-06-08 00:00:00 UTC	2009-09-18 00:00:00 UTC	16.10000038	26.29999924	0	0	6248	9466.69572952849
1023	453	103	2010	5530	69	14	1992-08-10 00:00:00 UTC	2010-02-12 00:00:00 UTC	2010-03-19 00:00:00 UTC	NA	NA	1	NA	6430	NA
1024	454	16	1993	1932	45	14	1992-08-10 00:00:00 UTC	1993-08-07 00:00:00 UTC	1993-08-13 00:00:00 UTC	16.10000038	NA	0	0	368	NA
1025	454	17	1994	2000	45	14	1992-08-10 00:00:00 UTC	1994-07-07 00:00:00 UTC	1994-07-29 00:00:00 UTC	13.60000038	NA	0	0	718	NA
1026	454	19	1995	1	45	14	1992-08-10 00:00:00 UTC	1995-05-22 00:00:00 UTC	1995-09-14 00:00:00 UTC	NA	NA	0	0	1130	NA
1027	454	21	1996	2224	45	14	1992-08-10 00:00:00 UTC	1996-06-24 00:00:00 UTC	1996-08-11 00:00:00 UTC	NA	NA	0	0	1462	77104.5260788989
1028	454	22	1997	39	45	14	1992-08-10 00:00:00 UTC	1997-07-01 00:00:00 UTC	1997-08-28 00:00:00 UTC	NA	NA	0	0	1844	115986.413078394
1029	454	23	1998	138	45	14	1992-08-10 00:00:00 UTC	1997-12-20 00:00:00 UTC	1998-03-28 00:00:00 UTC	NA	NA	0	0	2056	84486.6747683467
1030	454	25	1998	216	45	14	1992-08-10 00:00:00 UTC	1998-06-20 00:00:00 UTC	1998-09-27 00:00:00 UTC	NA	NA	0	0	2239	39021.1951309848
1031	454	26	1999	291	45	14	1992-08-10 00:00:00 UTC	1999-01-12 00:00:00 UTC	1999-01-29 00:00:00 UTC	NA	NA	0	0	2363	10070.1556631455
1032	454	27	1999	2493	45	14	1992-08-10 00:00:00 UTC	1999-04-09 00:00:00 UTC	1999-05-04 00:00:00 UTC	NA	NA	0	0	2458	NA
1033	454	28	1999	378	45	14	1992-08-10 00:00:00 UTC	1999-07-02 00:00:00 UTC	1999-09-26 00:00:00 UTC	NA	NA	0	0	2603	46894.300541621
1034	454	39	2000	3056	45	14	1992-08-10 00:00:00 UTC	2000-07-25 00:00:00 UTC	2000-08-13 00:00:00 UTC	NA	NA	0	0	2925	NA
1035	454	40	2001	3168	45	14	1992-08-10 00:00:00 UTC	2001-06-29 00:00:00 UTC	2001-07-26 00:00:00 UTC	NA	NA	0	0	3272	NA
1036	454	41	2002	801	45	14	1992-08-10 00:00:00 UTC	2002-07-11 00:00:00 UTC	2002-10-02 00:00:00 UTC	14.5	24.20000076	0	0	3705	NA
1037	454	30	2003	475	45	14	1992-08-10 00:00:00 UTC	2003-06-06 00:00:00 UTC	2003-09-02 00:00:00 UTC	NA	NA	0	0	4040	19130.3015699616
1038	454	31	2003	2622	45	14	1992-08-10 00:00:00 UTC	2003-12-12 00:00:00 UTC	2004-01-14 00:00:00 UTC	NA	NA	1	NA	4174	NA
1039	455	16	1993	1913	8	14	1992-08-10 00:00:00 UTC	1993-08-07 00:00:00 UTC	1993-08-13 00:00:00 UTC	15.19999981	NA	0	0	368	NA
1040	455	17	1994	1984	8	14	1992-08-10 00:00:00 UTC	1994-07-07 00:00:00 UTC	1994-07-29 00:00:00 UTC	NA	NA	0	0	718	NA
1041	455	19	1995	2082	8	14	1992-08-10 00:00:00 UTC	1995-05-22 00:00:00 UTC	1995-09-14 00:00:00 UTC	NA	NA	0	1	1130	NA
1042	455	21	1996	2226	48	14	1992-08-10 00:00:00 UTC	1996-06-24 00:00:00 UTC	1996-08-11 00:00:00 UTC	NA	NA	0	0	1462	59309.6842214627
1043	455	22	1997	41	48	14	1992-08-10 00:00:00 UTC	1997-07-01 00:00:00 UTC	1997-08-28 00:00:00 UTC	15.19999981	23.89999962	1	NA	1844	68299.3241634669
1044	456	16	1993	1943	81	14	1992-08-10 00:00:00 UTC	1993-08-07 00:00:00 UTC	1993-08-13 00:00:00 UTC	16.60000038	NA	1	NA	368	NA
1045	457	16	1993	1918	16	14	1992-08-10 00:00:00 UTC	1993-08-07 00:00:00 UTC	1993-08-13 00:00:00 UTC	14	NA	0	0	368	NA
1046	457	17	1994	1988	16	14	1992-08-10 00:00:00 UTC	1994-07-07 00:00:00 UTC	1994-07-29 00:00:00 UTC	NA	NA	0	0	718	NA
1047	457	19	1995	2088	16	14	1992-08-10 00:00:00 UTC	1995-05-22 00:00:00 UTC	1995-09-14 00:00:00 UTC	NA	NA	0	0	1130	NA
1048	457	21	1996	2207	16	14	1992-08-10 00:00:00 UTC	1996-06-24 00:00:00 UTC	1996-08-11 00:00:00 UTC	NA	NA	0	0	1462	73685.9479669237
1049	457	22	1997	24	16	14	1992-08-10 00:00:00 UTC	1997-07-01 00:00:00 UTC	1997-08-28 00:00:00 UTC	NA	NA	0	0	1844	82232.8832678297
1050	457	23	1998	127	16	14	1992-08-10 00:00:00 UTC	1997-12-20 00:00:00 UTC	1998-03-28 00:00:00 UTC	NA	NA	0	0	2056	90835.863891027
1051	457	25	1998	199	16	14	1992-08-10 00:00:00 UTC	1998-06-20 00:00:00 UTC	1998-09-27 00:00:00 UTC	NA	NA	1	NA	2239	76517.9844378086
1052	458	16	1993	1942	71	14	1992-08-11 00:00:00 UTC	1993-08-07 00:00:00 UTC	1993-08-13 00:00:00 UTC	14.10000038	NA	0	1	367	NA
1053	458	17	1994	6961	14	14	1992-08-11 00:00:00 UTC	1994-07-07 00:00:00 UTC	1994-07-29 00:00:00 UTC	NA	NA	0	0	717	NA
1054	458	19	1995	2086	14	14	1992-08-11 00:00:00 UTC	1995-05-22 00:00:00 UTC	1995-09-14 00:00:00 UTC	13.80000019	NA	0	0	1129	NA
1055	458	21	1996	2205	14	14	1992-08-11 00:00:00 UTC	1996-06-24 00:00:00 UTC	1996-08-11 00:00:00 UTC	NA	NA	0	0	1461	86332.0294247063
1056	458	22	1997	22	14	14	1992-08-11 00:00:00 UTC	1997-07-01 00:00:00 UTC	1997-08-28 00:00:00 UTC	13.19999981	25.39999962	0	0	1843	105311.681535484
1057	458	23	1998	125	14	14	1992-08-11 00:00:00 UTC	1997-12-20 00:00:00 UTC	1998-03-28 00:00:00 UTC	NA	NA	0	0	2055	122882.285461076
1058	458	25	1998	197	14	14	1992-08-11 00:00:00 UTC	1998-06-20 00:00:00 UTC	1998-09-27 00:00:00 UTC	NA	NA	0	0	2238	101357.336950475
1059	458	26	1999	2410	14	14	1992-08-11 00:00:00 UTC	1999-01-12 00:00:00 UTC	1999-01-29 00:00:00 UTC	NA	NA	0	0	2362	29323.0381388397
1060	458	27	1999	2477	14	14	1992-08-11 00:00:00 UTC	1999-04-09 00:00:00 UTC	1999-05-04 00:00:00 UTC	NA	NA	0	0	2457	NA
1061	458	28	1999	358	14	14	1992-08-11 00:00:00 UTC	1999-07-02 00:00:00 UTC	1999-09-26 00:00:00 UTC	NA	NA	0	0	2602	49394.3661806816
1062	458	39	2000	3035	14	14	1992-08-11 00:00:00 UTC	2000-07-25 00:00:00 UTC	2000-08-13 00:00:00 UTC	NA	NA	0	0	2924	NA
1063	458	40	2001	3145	14	14	1992-08-11 00:00:00 UTC	2001-06-29 00:00:00 UTC	2001-07-26 00:00:00 UTC	NA	NA	0	0	3271	NA
1064	458	41	2002	786	14	14	1992-08-11 00:00:00 UTC	2002-07-11 00:00:00 UTC	2002-10-02 00:00:00 UTC	NA	NA	0	0	3704	NA
1065	458	30	2003	455	14	14	1992-08-11 00:00:00 UTC	2003-06-06 00:00:00 UTC	2003-09-02 00:00:00 UTC	NA	NA	0	0	4039	NA
1066	458	31	2003	2600	14	14	1992-08-11 00:00:00 UTC	2003-12-12 00:00:00 UTC	2004-01-14 00:00:00 UTC	13.39999962	25.10000038	0	0	4173	NA
1067	458	32	2004	2717	14	14	1992-08-11 00:00:00 UTC	2004-05-17 00:00:00 UTC	2004-05-29 00:00:00 UTC	NA	NA	0	0	4309	NA
1068	458	34	2004	574	14	14	1992-08-11 00:00:00 UTC	2004-05-30 00:00:00 UTC	2004-09-02 00:00:00 UTC	NA	NA	0	0	4405	7778.53054629417
1069	458	35	2005	2884	14	14	1992-08-11 00:00:00 UTC	2004-12-18 00:00:00 UTC	2005-01-12 00:00:00 UTC	NA	NA	0	0	4537	NA
1070	458	37	2005	657	14	14	1992-08-11 00:00:00 UTC	2005-05-26 00:00:00 UTC	2005-09-11 00:00:00 UTC	NA	NA	1	NA	4779	NA
1071	459	16	1993	1936	55	14	1992-08-11 00:00:00 UTC	1993-08-07 00:00:00 UTC	1993-08-13 00:00:00 UTC	14.80000019	NA	0	0	367	NA
1072	459	17	1994	2006	55	14	1992-08-11 00:00:00 UTC	1994-07-07 00:00:00 UTC	1994-07-29 00:00:00 UTC	NA	NA	0	0	717	NA
1073	459	19	1995	2109	55	14	1992-08-11 00:00:00 UTC	1995-05-22 00:00:00 UTC	1995-09-14 00:00:00 UTC	16.20000076	NA	0	0	1129	NA
1074	459	21	1996	2231	55	14	1992-08-11 00:00:00 UTC	1996-06-24 00:00:00 UTC	1996-08-11 00:00:00 UTC	NA	NA	0	0	1461	110711.518344824
1075	459	22	1997	47	55	14	1992-08-11 00:00:00 UTC	1997-07-01 00:00:00 UTC	1997-08-28 00:00:00 UTC	NA	NA	0	0	1843	196942.666725838
1076	459	23	1998	2323	55	14	1992-08-11 00:00:00 UTC	1997-12-20 00:00:00 UTC	1998-03-28 00:00:00 UTC	NA	NA	0	0	2055	117674.227184293
1077	459	25	1998	223	55	14	1992-08-11 00:00:00 UTC	1998-06-20 00:00:00 UTC	1998-09-27 00:00:00 UTC	NA	NA	0	0	2238	53536.390238393
1078	459	26	1999	2426	55	14	1992-08-11 00:00:00 UTC	1999-01-12 00:00:00 UTC	1999-01-29 00:00:00 UTC	NA	NA	0	0	2362	23182.2383585458
1079	459	27	1999	2497	55	14	1992-08-11 00:00:00 UTC	1999-04-09 00:00:00 UTC	1999-05-04 00:00:00 UTC	NA	NA	0	0	2457	NA
1080	459	28	1999	386	55	14	1992-08-11 00:00:00 UTC	1999-07-02 00:00:00 UTC	1999-09-26 00:00:00 UTC	NA	NA	0	0	2602	123259.815524664
1081	459	39	2000	3064	55	14	1992-08-11 00:00:00 UTC	2000-07-25 00:00:00 UTC	2000-08-13 00:00:00 UTC	NA	NA	0	0	2924	NA
1082	459	40	2001	3177	55	14	1992-08-11 00:00:00 UTC	2001-06-29 00:00:00 UTC	2001-07-26 00:00:00 UTC	NA	NA	0	0	3271	NA
1083	459	41	2002	810	55	14	1992-08-11 00:00:00 UTC	2002-07-11 00:00:00 UTC	2002-10-02 00:00:00 UTC	15.10000038	24.89999962	0	0	3704	NA
1084	459	30	2003	485	55	14	1992-08-11 00:00:00 UTC	2003-06-06 00:00:00 UTC	2003-09-02 00:00:00 UTC	NA	NA	0	0	4039	20755.062416252
1085	459	31	2003	2632	55	14	1992-08-11 00:00:00 UTC	2003-12-12 00:00:00 UTC	2004-01-14 00:00:00 UTC	NA	NA	0	0	4173	NA
1086	459	32	2004	2748	55	14	1992-08-11 00:00:00 UTC	2004-05-17 00:00:00 UTC	2004-05-29 00:00:00 UTC	NA	NA	0	0	4309	NA
1087	459	34	2004	598	55	14	1992-08-11 00:00:00 UTC	2004-05-30 00:00:00 UTC	2004-09-02 00:00:00 UTC	NA	NA	0	0	4405	8715.41710888974
1088	459	35	2005	2909	55	14	1992-08-11 00:00:00 UTC	2004-12-18 00:00:00 UTC	2005-01-12 00:00:00 UTC	NA	NA	0	0	4537	NA
1089	459	37	2005	685	55	14	1992-08-11 00:00:00 UTC	2005-05-26 00:00:00 UTC	2005-09-11 00:00:00 UTC	NA	NA	0	0	4779	NA
1090	459	54	2005	6292	55	14	1992-08-11 00:00:00 UTC	2005-11-11 00:00:00 UTC	2005-12-11 00:00:00 UTC	NA	NA	0	0	4870	NA
1091	459	75	2006	3800	55	14	1992-08-11 00:00:00 UTC	2006-06-12 00:00:00 UTC	2006-09-02 00:00:00 UTC	NA	NA	0	0	5135	3994.08258684728
1092	459	77	2007	3918	55	14	1992-08-11 00:00:00 UTC	2007-01-06 00:00:00 UTC	2007-01-29 00:00:00 UTC	NA	NA	1	NA	5284	NA
1093	460	16	1993	1936	55	14	1992-12-14 00:00:00 UTC	1993-08-07 00:00:00 UTC	1993-08-13 00:00:00 UTC	15.80000019	NA	1	NA	242	NA
1094	461	16	1993	1936	55	14	1992-08-11 00:00:00 UTC	1993-08-07 00:00:00 UTC	1993-08-13 00:00:00 UTC	17.20000076	NA	0	1	367	NA
1095	461	17	1994	2019	89	14	1992-08-11 00:00:00 UTC	1994-07-07 00:00:00 UTC	1994-07-29 00:00:00 UTC	NA	NA	0	0	717	NA
1096	461	19	1995	2127	89	14	1992-08-11 00:00:00 UTC	1995-05-22 00:00:00 UTC	1995-09-14 00:00:00 UTC	NA	NA	0	0	1129	NA
1097	461	21	1996	2252	89	14	1992-08-11 00:00:00 UTC	1996-06-24 00:00:00 UTC	1996-08-11 00:00:00 UTC	NA	NA	0	0	1461	101424.557289455
1098	461	22	1997	70	89	14	1992-08-11 00:00:00 UTC	1997-07-01 00:00:00 UTC	1997-08-28 00:00:00 UTC	NA	NA	0	0	1843	72541.1866082538
1099	461	23	1998	158	89	14	1992-08-11 00:00:00 UTC	1997-12-20 00:00:00 UTC	1998-03-28 00:00:00 UTC	NA	NA	1	NA	2055	73692.1070127598
1100	462	16	1993	1936	55	14	1992-08-11 00:00:00 UTC	1993-08-07 00:00:00 UTC	1993-08-13 00:00:00 UTC	16	NA	0	0	367	NA
1101	462	17	1994	2006	55	14	1992-08-11 00:00:00 UTC	1994-07-07 00:00:00 UTC	1994-07-29 00:00:00 UTC	NA	NA	0	0	717	NA
1102	462	19	1995	2109	55	14	1992-08-11 00:00:00 UTC	1995-05-22 00:00:00 UTC	1995-09-14 00:00:00 UTC	NA	NA	0	0	1129	NA
1103	462	21	1996	2231	55	14	1992-08-11 00:00:00 UTC	1996-06-24 00:00:00 UTC	1996-08-11 00:00:00 UTC	NA	NA	0	0	1461	110711.518344824
1104	462	22	1997	47	55	14	1992-08-11 00:00:00 UTC	1997-07-01 00:00:00 UTC	1997-08-28 00:00:00 UTC	NA	NA	0	0	1843	196942.666725838
1105	462	23	1998	2323	55	14	1992-08-11 00:00:00 UTC	1997-12-20 00:00:00 UTC	1998-03-28 00:00:00 UTC	NA	NA	0	0	2055	117674.227184293
1106	462	25	1998	223	55	14	1992-08-11 00:00:00 UTC	1998-06-20 00:00:00 UTC	1998-09-27 00:00:00 UTC	NA	NA	1	NA	2238	53536.390238393
1107	464	16	1993	1933	52	14	1992-08-10 00:00:00 UTC	1993-08-07 00:00:00 UTC	1993-08-13 00:00:00 UTC	15.19999981	NA	0	0	368	NA
1108	464	17	1994	2003	52	14	1992-08-10 00:00:00 UTC	1994-07-07 00:00:00 UTC	1994-07-29 00:00:00 UTC	NA	NA	0	0	718	NA
1109	464	19	1995	2106	52	14	1992-08-10 00:00:00 UTC	1995-05-22 00:00:00 UTC	1995-09-14 00:00:00 UTC	NA	NA	0	0	1130	NA
1110	464	21	1996	12	52	14	1992-08-10 00:00:00 UTC	1996-06-24 00:00:00 UTC	1996-08-11 00:00:00 UTC	NA	NA	1	NA	1462	32021.2016115453
1111	465	16	1993	1936	55	14	1992-08-11 00:00:00 UTC	1993-08-07 00:00:00 UTC	1993-08-13 00:00:00 UTC	16.5	NA	0	0	367	NA
1112	465	17	1994	2006	55	14	1992-08-11 00:00:00 UTC	1994-07-07 00:00:00 UTC	1994-07-29 00:00:00 UTC	NA	NA	0	0	717	NA
1113	465	19	1995	2109	55	14	1992-08-11 00:00:00 UTC	1995-05-22 00:00:00 UTC	1995-09-14 00:00:00 UTC	15.5	NA	0	0	1129	NA
1114	465	19	1995	2109	55	14	1992-08-11 00:00:00 UTC	1995-05-22 00:00:00 UTC	1995-09-14 00:00:00 UTC	NA	NA	0	0	1129	NA
1115	465	21	1996	2231	55	14	1992-08-11 00:00:00 UTC	1996-06-24 00:00:00 UTC	1996-08-11 00:00:00 UTC	NA	NA	1	NA	1461	110711.518344824
1116	466	16	1993	1939	63	16	1993-08-11 00:00:00 UTC	1993-08-07 00:00:00 UTC	1993-08-13 00:00:00 UTC	15.5	NA	0	0	2	NA
1117	466	17	1994	2012	63	16	1993-08-11 00:00:00 UTC	1994-07-07 00:00:00 UTC	1994-07-29 00:00:00 UTC	NA	NA	0	1	352	NA
1118	466	19	1995	2105	51	16	1993-08-11 00:00:00 UTC	1995-05-22 00:00:00 UTC	1995-09-14 00:00:00 UTC	NA	NA	0	0	764	NA
1119	466	21	1996	2228	51	16	1993-08-11 00:00:00 UTC	1996-06-24 00:00:00 UTC	1996-08-11 00:00:00 UTC	NA	NA	0	0	1096	73396.8264202907
1120	466	22	1997	43	51	16	1993-08-11 00:00:00 UTC	1997-07-01 00:00:00 UTC	1997-08-28 00:00:00 UTC	NA	NA	0	0	1478	126008.982390406
1121	466	23	1998	2320	51	16	1993-08-11 00:00:00 UTC	1997-12-20 00:00:00 UTC	1998-03-28 00:00:00 UTC	NA	NA	0	0	1690	109714.773096448
1122	466	25	1998	220	51	16	1993-08-11 00:00:00 UTC	1998-06-20 00:00:00 UTC	1998-09-27 00:00:00 UTC	NA	NA	0	0	1873	45916.2954988461
1123	466	26	1999	2423	51	16	1993-08-11 00:00:00 UTC	1999-01-12 00:00:00 UTC	1999-01-29 00:00:00 UTC	NA	NA	0	0	1997	29321.7077991122
1124	466	27	1999	2495	51	16	1993-08-11 00:00:00 UTC	1999-04-09 00:00:00 UTC	1999-05-04 00:00:00 UTC	NA	NA	0	0	2092	NA
1125	466	28	1999	382	51	16	1993-08-11 00:00:00 UTC	1999-07-02 00:00:00 UTC	1999-09-26 00:00:00 UTC	NA	NA	1	NA	2237	138665.190258882
1126	467	16	1993	1980	169	14	1992-08-11 00:00:00 UTC	1993-08-07 00:00:00 UTC	1993-08-13 00:00:00 UTC	17.5	NA	0	1	367	NA
1127	467	17	1994	2012	63	14	1992-08-11 00:00:00 UTC	1994-07-07 00:00:00 UTC	1994-07-29 00:00:00 UTC	NA	NA	0	1	717	NA
1128	467	19	1995	2116	67	14	1992-08-11 00:00:00 UTC	1995-05-22 00:00:00 UTC	1995-09-14 00:00:00 UTC	17.10000038	NA	0	0	1129	NA
1129	467	21	1996	2239	67	14	1992-08-11 00:00:00 UTC	1996-06-24 00:00:00 UTC	1996-08-11 00:00:00 UTC	NA	NA	0	0	1461	178215.617973179
1130	467	22	1997	55	67	14	1992-08-11 00:00:00 UTC	1997-07-01 00:00:00 UTC	1997-08-28 00:00:00 UTC	NA	26.79999924	0	0	1843	817913.738620438
1131	467	23	1998	146	67	14	1992-08-11 00:00:00 UTC	1997-12-20 00:00:00 UTC	1998-03-28 00:00:00 UTC	15.80000019	26.70000076	0	0	2055	398972.984433586
1132	467	25	1998	232	67	14	1992-08-11 00:00:00 UTC	1998-06-20 00:00:00 UTC	1998-09-27 00:00:00 UTC	NA	NA	0	0	2238	73721.1857578515
1133	467	26	1999	294	67	14	1992-08-11 00:00:00 UTC	1999-01-12 00:00:00 UTC	1999-01-29 00:00:00 UTC	NA	NA	0	0	2362	39243.3706000322
1134	467	27	1999	2502	67	14	1992-08-11 00:00:00 UTC	1999-04-09 00:00:00 UTC	1999-05-04 00:00:00 UTC	NA	NA	0	0	2457	NA
1135	467	28	1999	392	67	14	1992-08-11 00:00:00 UTC	1999-07-02 00:00:00 UTC	1999-09-26 00:00:00 UTC	NA	NA	0	0	2602	182962.613765819
1136	467	39	2000	3071	67	14	1992-08-11 00:00:00 UTC	2000-07-25 00:00:00 UTC	2000-08-13 00:00:00 UTC	NA	NA	1	NA	2924	NA
1137	468	16	1993	1980	169	14	1992-08-11 00:00:00 UTC	1993-08-07 00:00:00 UTC	1993-08-13 00:00:00 UTC	16.39999962	NA	0	0	367	NA
1138	468	17	1994	2053	169	14	1992-08-11 00:00:00 UTC	1994-07-07 00:00:00 UTC	1994-07-29 00:00:00 UTC	NA	NA	0	1	717	NA
1139	468	19	1995	2115	63	14	1992-08-11 00:00:00 UTC	1995-05-22 00:00:00 UTC	1995-09-14 00:00:00 UTC	15.80000019	NA	0	0	1129	NA
1140	468	19	1995	2115	63	14	1992-08-11 00:00:00 UTC	1995-05-22 00:00:00 UTC	1995-09-14 00:00:00 UTC	14.5	NA	0	0	1129	NA
1141	468	21	1996	2237	63	14	1992-08-11 00:00:00 UTC	1996-06-24 00:00:00 UTC	1996-08-11 00:00:00 UTC	NA	NA	1	NA	1461	71384.1989706164
1142	469	16	1993	1980	169	14	1992-08-11 00:00:00 UTC	1993-08-07 00:00:00 UTC	1993-08-13 00:00:00 UTC	16.39999962	NA	0	0	367	NA
1143	469	17	1994	2053	169	14	1992-08-11 00:00:00 UTC	1994-07-07 00:00:00 UTC	1994-07-29 00:00:00 UTC	NA	NA	0	1	717	NA
1144	469	19	1995	2114	62	14	1992-08-11 00:00:00 UTC	1995-05-22 00:00:00 UTC	1995-09-14 00:00:00 UTC	NA	NA	0	0	1129	NA
1145	469	21	1996	2236	62	14	1992-08-11 00:00:00 UTC	1996-06-24 00:00:00 UTC	1996-08-11 00:00:00 UTC	NA	NA	0	0	1461	59399.3061178978
1146	469	22	1997	52	62	14	1992-08-11 00:00:00 UTC	1997-07-01 00:00:00 UTC	1997-08-28 00:00:00 UTC	NA	NA	0	0	1843	275232.317454895
1147	469	23	1998	144	62	14	1992-08-11 00:00:00 UTC	1997-12-20 00:00:00 UTC	1998-03-28 00:00:00 UTC	NA	NA	0	0	2055	173438.614765183
1148	469	25	1998	228	62	14	1992-08-11 00:00:00 UTC	1998-06-20 00:00:00 UTC	1998-09-27 00:00:00 UTC	NA	NA	0	0	2238	41571.445896183
1149	469	26	1999	2431	62	14	1992-08-11 00:00:00 UTC	1999-01-12 00:00:00 UTC	1999-01-29 00:00:00 UTC	NA	NA	0	0	2362	26440.1120786085
1150	469	27	1999	329	62	14	1992-08-11 00:00:00 UTC	1999-04-09 00:00:00 UTC	1999-05-04 00:00:00 UTC	NA	NA	0	0	2457	NA
1151	469	28	1999	390	62	14	1992-08-11 00:00:00 UTC	1999-07-02 00:00:00 UTC	1999-09-26 00:00:00 UTC	NA	NA	1	NA	2602	63466.9444453414
1152	470	16	1993	1927	35	14	1992-08-12 00:00:00 UTC	1993-08-07 00:00:00 UTC	1993-08-13 00:00:00 UTC	15.39999962	NA	0	1	366	NA
1153	470	17	1994	1994	33	14	1992-08-12 00:00:00 UTC	1994-07-07 00:00:00 UTC	1994-07-29 00:00:00 UTC	NA	NA	0	0	716	NA
1154	470	19	1995	2097	33	14	1992-08-12 00:00:00 UTC	1995-05-22 00:00:00 UTC	1995-09-14 00:00:00 UTC	NA	NA	0	0	1128	NA
1155	470	21	1996	2216	33	14	1992-08-12 00:00:00 UTC	1996-06-24 00:00:00 UTC	1996-08-11 00:00:00 UTC	NA	NA	0	0	1460	59924.9159852486
1156	470	22	1997	34	33	14	1992-08-12 00:00:00 UTC	1997-07-01 00:00:00 UTC	1997-08-28 00:00:00 UTC	NA	NA	0	0	1842	111545.57604579
1157	470	23	1998	2315	33	14	1992-08-12 00:00:00 UTC	1997-12-20 00:00:00 UTC	1998-03-28 00:00:00 UTC	NA	NA	0	0	2054	43131.281746779
1158	470	25	1998	210	33	14	1992-08-12 00:00:00 UTC	1998-06-20 00:00:00 UTC	1998-09-27 00:00:00 UTC	NA	NA	0	0	2237	52514.1824614428
1159	470	26	1999	2416	33	14	1992-08-12 00:00:00 UTC	1999-01-12 00:00:00 UTC	1999-01-29 00:00:00 UTC	NA	NA	0	0	2361	10823.2609061292
1160	470	27	1999	2487	33	14	1992-08-12 00:00:00 UTC	1999-04-09 00:00:00 UTC	1999-05-04 00:00:00 UTC	NA	NA	1	NA	2456	NA
1161	471	16	1993	1927	35	14	1992-08-12 00:00:00 UTC	1993-08-07 00:00:00 UTC	1993-08-13 00:00:00 UTC	15.39999962	NA	1	NA	366	NA
1162	472	16	1993	1938	61	14	1992-12-15 00:00:00 UTC	1993-08-07 00:00:00 UTC	1993-08-13 00:00:00 UTC	15.30000019	NA	0	0	241	NA
1163	472	17	1994	2010	61	14	1992-12-15 00:00:00 UTC	1994-07-07 00:00:00 UTC	1994-07-29 00:00:00 UTC	NA	NA	0	1	591	NA
1164	472	19	1995	2157	138	14	1992-12-15 00:00:00 UTC	1995-05-22 00:00:00 UTC	1995-09-14 00:00:00 UTC	NA	NA	0	0	1003	NA
1165	472	21	1996	2281	138	14	1992-12-15 00:00:00 UTC	1996-06-24 00:00:00 UTC	1996-08-11 00:00:00 UTC	NA	NA	0	0	1335	41030.0253329198
1166	472	22	1997	100	138	14	1992-12-15 00:00:00 UTC	1997-07-01 00:00:00 UTC	1997-08-28 00:00:00 UTC	NA	NA	0	0	1717	23178.9326507981
1167	472	23	1998	175	138	14	1992-12-15 00:00:00 UTC	1997-12-20 00:00:00 UTC	1998-03-28 00:00:00 UTC	NA	NA	0	1	1929	30908.2301828646
1168	472	25	1998	252	100	14	1992-12-15 00:00:00 UTC	1998-06-20 00:00:00 UTC	1998-09-27 00:00:00 UTC	NA	NA	0	0	2112	48268.640675308
1169	472	26	1999	2451	100	14	1992-12-15 00:00:00 UTC	1999-01-12 00:00:00 UTC	1999-01-29 00:00:00 UTC	NA	NA	0	0	2236	3138.2160622924
1170	472	27	1999	2517	100	14	1992-12-15 00:00:00 UTC	1999-04-09 00:00:00 UTC	1999-05-04 00:00:00 UTC	NA	NA	0	0	2331	NA
1171	472	28	1999	413	100	14	1992-12-15 00:00:00 UTC	1999-07-02 00:00:00 UTC	1999-09-26 00:00:00 UTC	NA	NA	0	0	2476	129977.394488724
1172	472	39	2000	3096	100	14	1992-12-15 00:00:00 UTC	2000-07-25 00:00:00 UTC	2000-08-13 00:00:00 UTC	NA	NA	0	0	2798	NA
1173	472	40	2001	3211	100	14	1992-12-15 00:00:00 UTC	2001-06-29 00:00:00 UTC	2001-07-26 00:00:00 UTC	NA	NA	0	0	3145	NA
1174	472	41	2002	3273	100	14	1992-12-15 00:00:00 UTC	2002-07-11 00:00:00 UTC	2002-10-02 00:00:00 UTC	NA	NA	0	0	3578	NA
1175	472	30	2003	518	100	14	1992-12-15 00:00:00 UTC	2003-06-06 00:00:00 UTC	2003-09-02 00:00:00 UTC	15	24.70000076	0	0	3913	23915.3450304396
1176	472	31	2003	2670	100	14	1992-12-15 00:00:00 UTC	2003-12-12 00:00:00 UTC	2004-01-14 00:00:00 UTC	NA	NA	0	0	4047	NA
1177	472	32	2004	2786	100	14	1992-12-15 00:00:00 UTC	2004-05-17 00:00:00 UTC	2004-05-29 00:00:00 UTC	NA	NA	0	0	4183	NA
1178	472	34	2004	2858	100	14	1992-12-15 00:00:00 UTC	2004-05-30 00:00:00 UTC	2004-09-02 00:00:00 UTC	NA	NA	0	0	4279	9418.90644998825
1179	472	35	2005	2946	100	14	1992-12-15 00:00:00 UTC	2004-12-18 00:00:00 UTC	2005-01-12 00:00:00 UTC	NA	NA	0	0	4411	NA
1180	472	37	2005	720	100	14	1992-12-15 00:00:00 UTC	2005-05-26 00:00:00 UTC	2005-09-11 00:00:00 UTC	NA	NA	0	0	4653	NA
1181	472	54	2005	6307	100	14	1992-12-15 00:00:00 UTC	2005-11-11 00:00:00 UTC	2005-12-11 00:00:00 UTC	NA	NA	0	0	4744	NA
1182	472	75	2006	3836	100	14	1992-12-15 00:00:00 UTC	2006-06-12 00:00:00 UTC	2006-09-02 00:00:00 UTC	NA	NA	0	0	5009	7940.77889447236
1183	472	77	2007	3953	100	14	1992-12-15 00:00:00 UTC	2007-01-06 00:00:00 UTC	2007-01-29 00:00:00 UTC	NA	NA	0	0	5158	NA
1184	472	82	2007	4265	100	14	1992-12-15 00:00:00 UTC	2007-06-14 00:00:00 UTC	2007-09-16 00:00:00 UTC	NA	NA	0	0	5388	5015.58101064327
1185	472	85	2008	4389	100	14	1992-12-15 00:00:00 UTC	2008-01-08 00:00:00 UTC	2008-02-21 00:00:00 UTC	NA	NA	0	0	5546	NA
1186	472	87	2008	4569	100	14	1992-12-15 00:00:00 UTC	2008-07-10 00:00:00 UTC	2008-09-07 00:00:00 UTC	NA	NA	1	NA	5745	6093.82252879303
1187	473	16	1993	1945	89	14	1992-08-12 00:00:00 UTC	1993-08-07 00:00:00 UTC	1993-08-13 00:00:00 UTC	17.10000038	NA	1	NA	366	NA
1188	474	16	1993	1945	89	14	1992-08-12 00:00:00 UTC	1993-08-07 00:00:00 UTC	1993-08-13 00:00:00 UTC	14.89999962	NA	0	0	366	NA
1189	474	17	1994	2019	89	14	1992-08-12 00:00:00 UTC	1994-07-07 00:00:00 UTC	1994-07-29 00:00:00 UTC	NA	NA	0	0	716	NA
1190	474	19	1995	2127	89	14	1992-08-12 00:00:00 UTC	1995-05-22 00:00:00 UTC	1995-09-14 00:00:00 UTC	13.69999981	NA	0	0	1128	NA
1191	474	21	1996	2252	89	14	1992-08-12 00:00:00 UTC	1996-06-24 00:00:00 UTC	1996-08-11 00:00:00 UTC	NA	NA	0	0	1460	101424.557289455
1192	474	22	1997	70	89	14	1992-08-12 00:00:00 UTC	1997-07-01 00:00:00 UTC	1997-08-28 00:00:00 UTC	NA	NA	0	0	1842	72541.1866082538
1193	474	23	1998	158	89	14	1992-08-12 00:00:00 UTC	1997-12-20 00:00:00 UTC	1998-03-28 00:00:00 UTC	NA	NA	1	NA	2054	73692.1070127598
1194	475	16	1993	1945	89	14	1992-08-12 00:00:00 UTC	1993-08-07 00:00:00 UTC	1993-08-13 00:00:00 UTC	16.39999962	NA	1	NA	366	NA
1195	476	16	1993	1966	126	14	1992-08-12 00:00:00 UTC	1993-08-07 00:00:00 UTC	1993-08-13 00:00:00 UTC	14.89999962	NA	0	0	366	NA
1196	476	17	1994	2035	126	14	1992-08-12 00:00:00 UTC	1994-07-07 00:00:00 UTC	1994-07-29 00:00:00 UTC	NA	NA	0	0	716	NA
1197	476	19	1995	2149	126	14	1992-08-12 00:00:00 UTC	1995-05-22 00:00:00 UTC	1995-09-14 00:00:00 UTC	NA	NA	0	0	1128	NA
1198	476	21	1996	2273	126	14	1992-08-12 00:00:00 UTC	1996-06-24 00:00:00 UTC	1996-08-11 00:00:00 UTC	NA	NA	0	0	1460	329724.762525566
1199	476	22	1997	92	126	14	1992-08-12 00:00:00 UTC	1997-07-01 00:00:00 UTC	1997-08-28 00:00:00 UTC	NA	NA	0	0	1842	177502.212190124
1200	476	23	1998	2341	126	14	1992-08-12 00:00:00 UTC	1997-12-20 00:00:00 UTC	1998-03-28 00:00:00 UTC	NA	NA	0	0	2054	193033.80576728
1201	476	25	1998	265	126	14	1992-08-12 00:00:00 UTC	1998-06-20 00:00:00 UTC	1998-09-27 00:00:00 UTC	NA	NA	0	0	2237	90495.508984668
1202	476	26	1999	2457	126	14	1992-08-12 00:00:00 UTC	1999-01-12 00:00:00 UTC	1999-01-29 00:00:00 UTC	NA	NA	0	0	2361	21818.7774597499
1203	476	27	1999	2524	126	14	1992-08-12 00:00:00 UTC	1999-04-09 00:00:00 UTC	1999-05-04 00:00:00 UTC	NA	NA	0	0	2456	NA
1204	476	28	1999	424	126	14	1992-08-12 00:00:00 UTC	1999-07-02 00:00:00 UTC	1999-09-26 00:00:00 UTC	NA	NA	0	1	2601	294220.358535017
1205	476	39	2000	3096	100	14	1992-08-12 00:00:00 UTC	2000-07-25 00:00:00 UTC	2000-08-13 00:00:00 UTC	NA	NA	0	0	2923	NA
1206	476	40	2001	3211	100	14	1992-08-12 00:00:00 UTC	2001-06-29 00:00:00 UTC	2001-07-26 00:00:00 UTC	NA	NA	0	0	3270	NA
1207	476	41	2002	3273	100	14	1992-08-12 00:00:00 UTC	2002-07-11 00:00:00 UTC	2002-10-02 00:00:00 UTC	NA	NA	0	1	3703	NA
1208	476	30	2003	531	126	14	1992-08-12 00:00:00 UTC	2003-06-06 00:00:00 UTC	2003-09-02 00:00:00 UTC	NA	NA	0	0	4038	13759.1803983895
1209	476	31	2003	2683	126	14	1992-08-12 00:00:00 UTC	2003-12-12 00:00:00 UTC	2004-01-14 00:00:00 UTC	NA	NA	0	0	4172	NA
1210	476	32	2004	2800	126	14	1992-08-12 00:00:00 UTC	2004-05-17 00:00:00 UTC	2004-05-29 00:00:00 UTC	NA	NA	0	0	4308	NA
1211	476	34	2004	623	126	14	1992-08-12 00:00:00 UTC	2004-05-30 00:00:00 UTC	2004-09-02 00:00:00 UTC	NA	NA	0	0	4404	4331.62488217485
1212	476	35	2005	2960	126	14	1992-08-12 00:00:00 UTC	2004-12-18 00:00:00 UTC	2005-01-12 00:00:00 UTC	NA	NA	0	0	4536	NA
1213	476	37	2005	733	126	14	1992-08-12 00:00:00 UTC	2005-05-26 00:00:00 UTC	2005-09-11 00:00:00 UTC	NA	NA	0	0	4778	NA
1214	476	54	2005	6384	126	14	1992-08-12 00:00:00 UTC	2005-11-11 00:00:00 UTC	2005-12-11 00:00:00 UTC	NA	NA	1	NA	4869	NA
1215	477	16	1993	1966	126	14	1992-08-14 00:00:00 UTC	1993-08-07 00:00:00 UTC	1993-08-13 00:00:00 UTC	15.89999962	NA	0	0	364	NA
1216	477	17	1994	2035	126	14	1992-08-14 00:00:00 UTC	1994-07-07 00:00:00 UTC	1994-07-29 00:00:00 UTC	15.19999981	NA	0	0	714	NA
1217	477	19	1995	2149	126	14	1992-08-14 00:00:00 UTC	1995-05-22 00:00:00 UTC	1995-09-14 00:00:00 UTC	NA	NA	0	0	1126	NA
1218	477	21	1996	2273	126	14	1992-08-14 00:00:00 UTC	1996-06-24 00:00:00 UTC	1996-08-11 00:00:00 UTC	NA	NA	0	0	1458	329724.762525566
1219	477	22	1997	92	126	14	1992-08-14 00:00:00 UTC	1997-07-01 00:00:00 UTC	1997-08-28 00:00:00 UTC	15.30000019	25	0	0	1840	177502.212190124
1220	477	23	1998	2341	126	14	1992-08-14 00:00:00 UTC	1997-12-20 00:00:00 UTC	1998-03-28 00:00:00 UTC	NA	NA	1	NA	2052	193033.80576728
1221	478	16	1993	3310	87	14	1992-08-12 00:00:00 UTC	1993-08-07 00:00:00 UTC	1993-08-13 00:00:00 UTC	17.29999924	NA	0	0	366	NA
1222	478	17	1994	3313	87	14	1992-08-12 00:00:00 UTC	1994-07-07 00:00:00 UTC	1994-07-29 00:00:00 UTC	NA	NA	0	1	716	NA
1223	478	19	1995	2128	92	14	1992-08-12 00:00:00 UTC	1995-05-22 00:00:00 UTC	1995-09-14 00:00:00 UTC	15.60000038	NA	1	NA	1128	NA
1224	479	16	1993	3310	87	14	1992-08-16 00:00:00 UTC	1993-08-07 00:00:00 UTC	1993-08-13 00:00:00 UTC	14.89999962	NA	0	0	362	NA
1225	479	17	1994	3313	87	14	1992-08-16 00:00:00 UTC	1994-07-07 00:00:00 UTC	1994-07-29 00:00:00 UTC	NA	NA	0	0	712	NA
1226	479	19	1995	3315	87	14	1992-08-16 00:00:00 UTC	1995-05-22 00:00:00 UTC	1995-09-14 00:00:00 UTC	NA	NA	0	0	1124	NA
1227	479	21	1996	2251	87	14	1992-08-16 00:00:00 UTC	1996-06-24 00:00:00 UTC	1996-08-11 00:00:00 UTC	NA	NA	0	0	1456	58553.5638001213
1228	479	22	1997	68	87	14	1992-08-16 00:00:00 UTC	1997-07-01 00:00:00 UTC	1997-08-28 00:00:00 UTC	NA	NA	0	0	1838	44293.9652876031
1229	479	23	1998	156	87	14	1992-08-16 00:00:00 UTC	1997-12-20 00:00:00 UTC	1998-03-28 00:00:00 UTC	NA	NA	1	NA	2050	53300.5277143456
1230	494	14	1991	1835	40	12	1990-07-02 00:00:00 UTC	1991-01-01 00:00:00 UTC	1991-12-31 00:00:00 UTC	NA	NA	0	0	547	NA
1231	494	16	1993	1929	40	12	1990-07-02 00:00:00 UTC	1993-08-07 00:00:00 UTC	1993-08-13 00:00:00 UTC	16.39999962	NA	0	0	1138	NA
1232	494	17	1994	1997	40	12	1990-07-02 00:00:00 UTC	1994-07-07 00:00:00 UTC	1994-07-29 00:00:00 UTC	NA	NA	0	0	1488	NA
1233	494	19	1995	2100	40	12	1990-07-02 00:00:00 UTC	1995-05-22 00:00:00 UTC	1995-09-14 00:00:00 UTC	16.20000076	NA	0	0	1900	NA
1234	494	21	1996	2220	40	12	1990-07-02 00:00:00 UTC	1996-06-24 00:00:00 UTC	1996-08-11 00:00:00 UTC	NA	NA	0	0	2232	37106.8243233207
1235	494	22	1997	36	40	12	1990-07-02 00:00:00 UTC	1997-07-01 00:00:00 UTC	1997-08-28 00:00:00 UTC	13.80000019	26	0	0	2614	65914.7968888312
1236	494	23	1998	136	40	12	1990-07-02 00:00:00 UTC	1997-12-20 00:00:00 UTC	1998-03-28 00:00:00 UTC	NA	NA	0	0	2826	120827.338975719
1237	494	25	1998	213	40	12	1990-07-02 00:00:00 UTC	1998-06-20 00:00:00 UTC	1998-09-27 00:00:00 UTC	NA	NA	0	0	3009	28484.5551446455
1238	494	26	1999	290	40	12	1990-07-02 00:00:00 UTC	1999-01-12 00:00:00 UTC	1999-01-29 00:00:00 UTC	NA	NA	0	0	3133	24468.9487892652
1239	494	27	1999	324	40	12	1990-07-02 00:00:00 UTC	1999-04-09 00:00:00 UTC	1999-05-04 00:00:00 UTC	14.60000038	25.20000076	0	0	3228	NA
1240	494	28	1999	375	40	12	1990-07-02 00:00:00 UTC	1999-07-02 00:00:00 UTC	1999-09-26 00:00:00 UTC	NA	NA	0	0	3373	30117.9966696459
1241	494	39	2000	3053	40	12	1990-07-02 00:00:00 UTC	2000-07-25 00:00:00 UTC	2000-08-13 00:00:00 UTC	NA	NA	0	0	3695	NA
1242	494	40	2001	3165	40	12	1990-07-02 00:00:00 UTC	2001-06-29 00:00:00 UTC	2001-07-26 00:00:00 UTC	NA	NA	1	NA	4042	NA
1243	495	17	1994	1983	5	16	1993-07-08 00:00:00 UTC	1994-07-07 00:00:00 UTC	1994-07-29 00:00:00 UTC	16	NA	0	1	386	NA
1244	495	19	1995	2083	9	16	1993-07-08 00:00:00 UTC	1995-05-22 00:00:00 UTC	1995-09-14 00:00:00 UTC	16.79999924	NA	0	0	798	NA
1245	495	21	1996	2202	9	16	1993-07-08 00:00:00 UTC	1996-06-24 00:00:00 UTC	1996-08-11 00:00:00 UTC	NA	NA	0	0	1130	124449.123315449
1246	495	22	1997	2301	9	16	1993-07-08 00:00:00 UTC	1997-07-01 00:00:00 UTC	1997-08-28 00:00:00 UTC	NA	NA	0	0	1512	168997.131953454
1247	495	23	1998	123	9	16	1993-07-08 00:00:00 UTC	1997-12-20 00:00:00 UTC	1998-03-28 00:00:00 UTC	NA	NA	0	0	1724	86264.4328067293
1248	495	25	1998	194	9	16	1993-07-08 00:00:00 UTC	1998-06-20 00:00:00 UTC	1998-09-27 00:00:00 UTC	NA	NA	0	0	1907	168178.020786213
1249	495	26	1999	2407	9	16	1993-07-08 00:00:00 UTC	1999-01-12 00:00:00 UTC	1999-01-29 00:00:00 UTC	NA	NA	0	0	2031	24070.1899706825
1250	495	27	1999	319	9	16	1993-07-08 00:00:00 UTC	1999-04-09 00:00:00 UTC	1999-05-04 00:00:00 UTC	NA	NA	0	0	2126	NA
1251	495	28	1999	355	9	16	1993-07-08 00:00:00 UTC	1999-07-02 00:00:00 UTC	1999-09-26 00:00:00 UTC	NA	NA	0	0	2271	130480.924227824
1252	495	39	2000	3033	9	16	1993-07-08 00:00:00 UTC	2000-07-25 00:00:00 UTC	2000-08-13 00:00:00 UTC	16.39999962	24.89999962	0	0	2593	NA
1253	495	40	2001	3142	9	16	1993-07-08 00:00:00 UTC	2001-06-29 00:00:00 UTC	2001-07-26 00:00:00 UTC	NA	NA	1	NA	2940	NA
1254	496	17	1994	1983	5	16	1993-07-08 00:00:00 UTC	1994-07-07 00:00:00 UTC	1994-07-29 00:00:00 UTC	13.60000038	NA	0	0	386	NA
1255	496	19	1995	2081	5	16	1993-07-08 00:00:00 UTC	1995-05-22 00:00:00 UTC	1995-09-14 00:00:00 UTC	NA	NA	1	NA	798	NA
1256	497	17	1994	1984	8	16	1993-07-08 00:00:00 UTC	1994-07-07 00:00:00 UTC	1994-07-29 00:00:00 UTC	16.79999924	NA	0	0	386	NA
1257	497	19	1995	2082	8	16	1993-07-08 00:00:00 UTC	1995-05-22 00:00:00 UTC	1995-09-14 00:00:00 UTC	16.79999924	NA	0	0	798	NA
1258	497	21	1996	2201	8	16	1993-07-08 00:00:00 UTC	1996-06-24 00:00:00 UTC	1996-08-11 00:00:00 UTC	NA	NA	0	0	1130	41623.7866818236
1259	497	22	1997	19	8	16	1993-07-08 00:00:00 UTC	1997-07-01 00:00:00 UTC	1997-08-28 00:00:00 UTC	16.89999962	27	0	0	1512	66816.6934251173
1260	497	23	1998	122	8	16	1993-07-08 00:00:00 UTC	1997-12-20 00:00:00 UTC	1998-03-28 00:00:00 UTC	NA	NA	0	0	1724	127517.948635977
1261	497	25	1998	193	8	16	1993-07-08 00:00:00 UTC	1998-06-20 00:00:00 UTC	1998-09-27 00:00:00 UTC	NA	NA	0	0	1907	32084.7047639252
1262	497	26	1999	280	8	16	1993-07-08 00:00:00 UTC	1999-01-12 00:00:00 UTC	1999-01-29 00:00:00 UTC	NA	NA	0	0	2031	21395.2743722541
1263	497	27	1999	318	8	16	1993-07-08 00:00:00 UTC	1999-04-09 00:00:00 UTC	1999-05-04 00:00:00 UTC	NA	NA	0	0	2126	NA
1264	497	28	1999	354	8	16	1993-07-08 00:00:00 UTC	1999-07-02 00:00:00 UTC	1999-09-26 00:00:00 UTC	NA	NA	0	0	2271	30202.1687745805
1265	497	39	2000	3032	8	16	1993-07-08 00:00:00 UTC	2000-07-25 00:00:00 UTC	2000-08-13 00:00:00 UTC	16.20000076	26.39999962	0	0	2593	NA
1266	497	40	2001	3141	8	16	1993-07-08 00:00:00 UTC	2001-06-29 00:00:00 UTC	2001-07-26 00:00:00 UTC	NA	NA	0	0	2940	NA
1267	497	41	2002	781	8	16	1993-07-08 00:00:00 UTC	2002-07-11 00:00:00 UTC	2002-10-02 00:00:00 UTC	NA	NA	0	0	3373	NA
1268	497	30	2003	450	8	16	1993-07-08 00:00:00 UTC	2003-06-06 00:00:00 UTC	2003-09-02 00:00:00 UTC	NA	NA	0	0	3708	13092.4994537907
1269	497	31	2003	2595	8	16	1993-07-08 00:00:00 UTC	2003-12-12 00:00:00 UTC	2004-01-14 00:00:00 UTC	NA	NA	0	0	3842	NA
1270	497	32	2004	2712	8	16	1993-07-08 00:00:00 UTC	2004-05-17 00:00:00 UTC	2004-05-29 00:00:00 UTC	NA	NA	0	0	3978	NA
1271	497	34	2004	570	8	16	1993-07-08 00:00:00 UTC	2004-05-30 00:00:00 UTC	2004-09-02 00:00:00 UTC	17	26.89999962	0	0	4074	8333.94156219917
1272	497	35	2005	2879	8	16	1993-07-08 00:00:00 UTC	2004-12-18 00:00:00 UTC	2005-01-12 00:00:00 UTC	17.5	27	0	0	4206	NA
1273	497	37	2005	652	8	16	1993-07-08 00:00:00 UTC	2005-05-26 00:00:00 UTC	2005-09-11 00:00:00 UTC	NA	NA	0	0	4448	NA
1274	497	54	2005	5789	8	16	1993-07-08 00:00:00 UTC	2005-11-11 00:00:00 UTC	2005-12-11 00:00:00 UTC	NA	NA	0	0	4539	NA
1275	497	75	2006	3766	8	16	1993-07-08 00:00:00 UTC	2006-06-12 00:00:00 UTC	2006-09-02 00:00:00 UTC	NA	NA	0	0	4804	16159.9204719248
1276	497	77	2007	3884	8	16	1993-07-08 00:00:00 UTC	2007-01-06 00:00:00 UTC	2007-01-29 00:00:00 UTC	NA	NA	0	0	4953	NA
1277	497	82	2007	4194	8	16	1993-07-08 00:00:00 UTC	2007-06-14 00:00:00 UTC	2007-09-16 00:00:00 UTC	16.70000076	26.70000076	1	NA	5183	6214.23827210587
1278	498	17	1994	1996	38	16	1993-11-10 00:00:00 UTC	1994-07-07 00:00:00 UTC	1994-07-29 00:00:00 UTC	15.69999981	NA	0	0	261	NA
1279	498	19	1995	2099	38	16	1993-11-10 00:00:00 UTC	1995-05-22 00:00:00 UTC	1995-09-14 00:00:00 UTC	NA	NA	0	0	673	NA
1280	498	21	1996	2219	38	16	1993-11-10 00:00:00 UTC	1996-06-24 00:00:00 UTC	1996-08-11 00:00:00 UTC	NA	NA	0	1	1005	62145.4104540711
1281	498	22	1997	15	1	16	1993-11-10 00:00:00 UTC	1997-07-01 00:00:00 UTC	1997-08-28 00:00:00 UTC	NA	NA	0	1	1387	41262.532979409
1282	498	23	1998	178	148	16	1993-11-10 00:00:00 UTC	1997-12-20 00:00:00 UTC	1998-03-28 00:00:00 UTC	15.89999962	25.60000038	0	0	1599	90036.867390751
1283	498	23	1998	178	148	16	1993-11-10 00:00:00 UTC	1997-12-20 00:00:00 UTC	1998-03-28 00:00:00 UTC	15.30000019	25.39999962	1	NA	1599	90036.867390751
1284	499	17	1994	1985	9	16	1993-07-08 00:00:00 UTC	1994-07-07 00:00:00 UTC	1994-07-29 00:00:00 UTC	16.39999962	NA	0	1	386	NA
1285	499	19	1995	2086	14	16	1993-07-08 00:00:00 UTC	1995-05-22 00:00:00 UTC	1995-09-14 00:00:00 UTC	14.89999962	NA	0	0	798	NA
1286	499	21	1996	2205	14	16	1993-07-08 00:00:00 UTC	1996-06-24 00:00:00 UTC	1996-08-11 00:00:00 UTC	NA	NA	0	0	1130	86332.0294247063
1287	499	22	1997	22	14	16	1993-07-08 00:00:00 UTC	1997-07-01 00:00:00 UTC	1997-08-28 00:00:00 UTC	16	25	0	0	1512	105311.681535484
1288	499	23	1998	125	14	16	1993-07-08 00:00:00 UTC	1997-12-20 00:00:00 UTC	1998-03-28 00:00:00 UTC	NA	NA	0	0	1724	122882.285461076
1289	499	25	1998	197	14	16	1993-07-08 00:00:00 UTC	1998-06-20 00:00:00 UTC	1998-09-27 00:00:00 UTC	NA	NA	0	0	1907	101357.336950475
1290	499	26	1999	2410	14	16	1993-07-08 00:00:00 UTC	1999-01-12 00:00:00 UTC	1999-01-29 00:00:00 UTC	NA	NA	0	0	2031	29323.0381388397
1291	499	27	1999	2477	14	16	1993-07-08 00:00:00 UTC	1999-04-09 00:00:00 UTC	1999-05-04 00:00:00 UTC	NA	NA	0	0	2126	NA
1292	499	28	1999	358	14	16	1993-07-08 00:00:00 UTC	1999-07-02 00:00:00 UTC	1999-09-26 00:00:00 UTC	NA	NA	0	0	2271	49394.3661806816
1293	499	39	2000	3035	14	16	1993-07-08 00:00:00 UTC	2000-07-25 00:00:00 UTC	2000-08-13 00:00:00 UTC	NA	NA	0	0	2593	NA
1294	499	40	2001	3145	14	16	1993-07-08 00:00:00 UTC	2001-06-29 00:00:00 UTC	2001-07-26 00:00:00 UTC	NA	NA	0	0	2940	NA
1295	499	41	2002	786	14	16	1993-07-08 00:00:00 UTC	2002-07-11 00:00:00 UTC	2002-10-02 00:00:00 UTC	NA	NA	0	0	3373	NA
1296	499	30	2003	455	14	16	1993-07-08 00:00:00 UTC	2003-06-06 00:00:00 UTC	2003-09-02 00:00:00 UTC	NA	NA	0	0	3708	NA
1297	499	31	2003	2600	14	16	1993-07-08 00:00:00 UTC	2003-12-12 00:00:00 UTC	2004-01-14 00:00:00 UTC	NA	NA	0	0	3842	NA
1298	499	32	2004	2717	14	16	1993-07-08 00:00:00 UTC	2004-05-17 00:00:00 UTC	2004-05-29 00:00:00 UTC	NA	NA	0	0	3978	NA
1299	499	34	2004	574	14	16	1993-07-08 00:00:00 UTC	2004-05-30 00:00:00 UTC	2004-09-02 00:00:00 UTC	NA	NA	0	0	4074	7778.53054629417
1300	499	35	2005	2884	14	16	1993-07-08 00:00:00 UTC	2004-12-18 00:00:00 UTC	2005-01-12 00:00:00 UTC	NA	NA	0	0	4206	NA
1301	499	37	2005	657	14	16	1993-07-08 00:00:00 UTC	2005-05-26 00:00:00 UTC	2005-09-11 00:00:00 UTC	NA	NA	0	0	4448	NA
1302	499	54	2005	6322	14	16	1993-07-08 00:00:00 UTC	2005-11-11 00:00:00 UTC	2005-12-11 00:00:00 UTC	NA	NA	0	0	4539	NA
1303	499	75	2006	3771	14	16	1993-07-08 00:00:00 UTC	2006-06-12 00:00:00 UTC	2006-09-02 00:00:00 UTC	NA	NA	1	NA	4804	9309.4030024511
1304	500	14	1991	1835	40	14	1991-05-03 00:00:00 UTC	1991-01-01 00:00:00 UTC	1991-12-31 00:00:00 UTC	NA	NA	0	0	242	NA
1305	500	16	1993	1929	40	14	1991-05-03 00:00:00 UTC	1993-08-07 00:00:00 UTC	1993-08-13 00:00:00 UTC	NA	NA	0	0	833	NA
1306	500	17	1994	1997	40	14	1991-05-03 00:00:00 UTC	1994-07-07 00:00:00 UTC	1994-07-29 00:00:00 UTC	15.39999962	NA	0	0	1183	NA
1307	500	19	1995	2100	40	14	1991-05-03 00:00:00 UTC	1995-05-22 00:00:00 UTC	1995-09-14 00:00:00 UTC	NA	NA	0	0	1595	NA
1308	500	21	1996	2220	40	14	1991-05-03 00:00:00 UTC	1996-06-24 00:00:00 UTC	1996-08-11 00:00:00 UTC	NA	NA	0	0	1927	37106.8243233207
1309	500	22	1997	36	40	14	1991-05-03 00:00:00 UTC	1997-07-01 00:00:00 UTC	1997-08-28 00:00:00 UTC	16.10000038	24.5	0	0	2309	65914.7968888312
1310	500	22	1997	36	40	14	1991-05-03 00:00:00 UTC	1997-07-01 00:00:00 UTC	1997-08-28 00:00:00 UTC	NA	NA	0	0	2309	65914.7968888312
1311	500	23	1998	136	40	14	1991-05-03 00:00:00 UTC	1997-12-20 00:00:00 UTC	1998-03-28 00:00:00 UTC	NA	NA	0	1	2521	120827.338975719
1312	500	25	1998	188	2	14	1991-05-03 00:00:00 UTC	1998-06-20 00:00:00 UTC	1998-09-27 00:00:00 UTC	NA	NA	1	NA	2704	37587.6665540668
1313	501	17	1994	1989	21	17	1994-04-09 00:00:00 UTC	1994-07-07 00:00:00 UTC	1994-07-29 00:00:00 UTC	16.39999962	NA	0	1	111	NA
1314	501	19	1995	2079	2	17	1994-04-09 00:00:00 UTC	1995-05-22 00:00:00 UTC	1995-09-14 00:00:00 UTC	16.39999962	NA	0	0	523	NA
1315	501	21	1996	2198	2	17	1994-04-09 00:00:00 UTC	1996-06-24 00:00:00 UTC	1996-08-11 00:00:00 UTC	NA	NA	0	0	855	27466.7659418372
1316	501	22	1997	16	2	17	1994-04-09 00:00:00 UTC	1997-07-01 00:00:00 UTC	1997-08-28 00:00:00 UTC	NA	NA	0	0	1237	45689.4781287753
1317	501	23	1998	119	2	17	1994-04-09 00:00:00 UTC	1997-12-20 00:00:00 UTC	1998-03-28 00:00:00 UTC	16.89999962	26.60000038	0	0	1449	47686.0117158956
1318	501	25	1998	188	2	17	1994-04-09 00:00:00 UTC	1998-06-20 00:00:00 UTC	1998-09-27 00:00:00 UTC	NA	NA	0	0	1632	37587.6665540668
1319	501	26	1999	2402	2	17	1994-04-09 00:00:00 UTC	1999-01-12 00:00:00 UTC	1999-01-29 00:00:00 UTC	NA	NA	0	0	1756	14903.3331783941
1320	501	27	1999	316	2	17	1994-04-09 00:00:00 UTC	1999-04-09 00:00:00 UTC	1999-05-04 00:00:00 UTC	NA	NA	0	0	1851	NA
1321	501	28	1999	350	2	17	1994-04-09 00:00:00 UTC	1999-07-02 00:00:00 UTC	1999-09-26 00:00:00 UTC	NA	NA	0	0	1996	42017.0801984587
1322	501	39	2000	3026	2	17	1994-04-09 00:00:00 UTC	2000-07-25 00:00:00 UTC	2000-08-13 00:00:00 UTC	NA	NA	0	0	2318	NA
1323	501	40	2001	3135	2	17	1994-04-09 00:00:00 UTC	2001-06-29 00:00:00 UTC	2001-07-26 00:00:00 UTC	NA	NA	0	0	2665	NA
1324	501	41	2002	777	2	17	1994-04-09 00:00:00 UTC	2002-07-11 00:00:00 UTC	2002-10-02 00:00:00 UTC	NA	NA	0	0	3098	NA
1325	501	30	2003	445	2	17	1994-04-09 00:00:00 UTC	2003-06-06 00:00:00 UTC	2003-09-02 00:00:00 UTC	NA	NA	0	0	3433	15132.7839105652
1326	501	30	2003	445	2	17	1994-04-09 00:00:00 UTC	2003-06-06 00:00:00 UTC	2003-09-02 00:00:00 UTC	NA	NA	0	0	3433	15132.7839105652
1327	501	31	2003	2590	2	17	1994-04-09 00:00:00 UTC	2003-12-12 00:00:00 UTC	2004-01-14 00:00:00 UTC	NA	NA	0	0	3567	NA
1328	501	32	2004	2707	2	17	1994-04-09 00:00:00 UTC	2004-05-17 00:00:00 UTC	2004-05-29 00:00:00 UTC	NA	NA	0	0	3703	NA
1329	501	34	2004	567	2	17	1994-04-09 00:00:00 UTC	2004-05-30 00:00:00 UTC	2004-09-02 00:00:00 UTC	NA	NA	0	0	3799	10947.5531785761
1330	501	35	2005	2874	2	17	1994-04-09 00:00:00 UTC	2004-12-18 00:00:00 UTC	2005-01-12 00:00:00 UTC	NA	NA	1	NA	3931	NA
1331	502	17	1994	1990	25	16	1993-07-08 00:00:00 UTC	1994-07-07 00:00:00 UTC	1994-07-29 00:00:00 UTC	13.80000019	NA	0	0	386	NA
1332	502	19	1995	2092	25	16	1993-07-08 00:00:00 UTC	1995-05-22 00:00:00 UTC	1995-09-14 00:00:00 UTC	NA	NA	0	0	798	NA
1333	502	21	1996	2212	25	16	1993-07-08 00:00:00 UTC	1996-06-24 00:00:00 UTC	1996-08-11 00:00:00 UTC	NA	NA	0	0	1130	50341.7320152884
1334	502	22	1997	28	25	16	1993-07-08 00:00:00 UTC	1997-07-01 00:00:00 UTC	1997-08-28 00:00:00 UTC	NA	NA	0	0	1512	97744.6056423367
1335	502	23	1998	131	25	16	1993-07-08 00:00:00 UTC	1997-12-20 00:00:00 UTC	1998-03-28 00:00:00 UTC	NA	NA	0	0	1724	109842.242790695
1336	502	25	1998	204	25	16	1993-07-08 00:00:00 UTC	1998-06-20 00:00:00 UTC	1998-09-27 00:00:00 UTC	NA	23.29999924	0	0	1907	91112.1437041309
1337	502	26	1999	283	25	16	1993-07-08 00:00:00 UTC	1999-01-12 00:00:00 UTC	1999-01-29 00:00:00 UTC	NA	NA	0	0	2031	16928.2837155587
1338	502	27	1999	323	25	16	1993-07-08 00:00:00 UTC	1999-04-09 00:00:00 UTC	1999-05-04 00:00:00 UTC	NA	NA	0	0	2126	NA
1339	502	28	1999	366	25	16	1993-07-08 00:00:00 UTC	1999-07-02 00:00:00 UTC	1999-09-26 00:00:00 UTC	NA	NA	1	NA	2271	55826.6619974715
1340	503	17	1994	1994	33	16	1993-07-08 00:00:00 UTC	1994-07-07 00:00:00 UTC	1994-07-29 00:00:00 UTC	14.39999962	NA	0	0	386	NA
1341	503	19	1995	2097	33	16	1993-07-08 00:00:00 UTC	1995-05-22 00:00:00 UTC	1995-09-14 00:00:00 UTC	NA	NA	0	0	798	NA
1342	503	21	1996	2216	33	16	1993-07-08 00:00:00 UTC	1996-06-24 00:00:00 UTC	1996-08-11 00:00:00 UTC	NA	NA	0	0	1130	59924.9159852486
1343	503	22	1997	34	33	16	1993-07-08 00:00:00 UTC	1997-07-01 00:00:00 UTC	1997-08-28 00:00:00 UTC	NA	NA	0	0	1512	111545.57604579
1344	503	23	1998	2315	33	16	1993-07-08 00:00:00 UTC	1997-12-20 00:00:00 UTC	1998-03-28 00:00:00 UTC	NA	NA	0	0	1724	43131.281746779
1345	503	25	1998	210	33	16	1993-07-08 00:00:00 UTC	1998-06-20 00:00:00 UTC	1998-09-27 00:00:00 UTC	NA	NA	0	0	1907	52514.1824614428
1346	503	26	1999	2416	33	16	1993-07-08 00:00:00 UTC	1999-01-12 00:00:00 UTC	1999-01-29 00:00:00 UTC	NA	NA	0	0	2031	10823.2609061292
1347	503	27	1999	2487	33	16	1993-07-08 00:00:00 UTC	1999-04-09 00:00:00 UTC	1999-05-04 00:00:00 UTC	NA	NA	0	0	2126	NA
1348	503	28	1999	372	33	16	1993-07-08 00:00:00 UTC	1999-07-02 00:00:00 UTC	1999-09-26 00:00:00 UTC	NA	NA	0	0	2271	44128.8996532581
1349	503	39	2000	3049	33	16	1993-07-08 00:00:00 UTC	2000-07-25 00:00:00 UTC	2000-08-13 00:00:00 UTC	NA	NA	0	0	2593	NA
1350	503	40	2001	3159	33	16	1993-07-08 00:00:00 UTC	2001-06-29 00:00:00 UTC	2001-07-26 00:00:00 UTC	NA	NA	0	0	2940	NA
1351	503	41	2002	3255	33	16	1993-07-08 00:00:00 UTC	2002-07-11 00:00:00 UTC	2002-10-02 00:00:00 UTC	NA	NA	0	0	3373	NA
1352	503	30	2003	469	33	16	1993-07-08 00:00:00 UTC	2003-06-06 00:00:00 UTC	2003-09-02 00:00:00 UTC	15	24.89999962	0	0	3708	10141.8217565342
1353	503	31	2003	2614	33	16	1993-07-08 00:00:00 UTC	2003-12-12 00:00:00 UTC	2004-01-14 00:00:00 UTC	NA	NA	0	0	3842	NA
1354	503	32	2004	2731	33	16	1993-07-08 00:00:00 UTC	2004-05-17 00:00:00 UTC	2004-05-29 00:00:00 UTC	NA	NA	0	0	3978	NA
1355	503	34	2004	586	33	16	1993-07-08 00:00:00 UTC	2004-05-30 00:00:00 UTC	2004-09-02 00:00:00 UTC	NA	NA	0	0	4074	14593.7650488253
1356	503	35	2005	2896	33	16	1993-07-08 00:00:00 UTC	2004-12-18 00:00:00 UTC	2005-01-12 00:00:00 UTC	NA	NA	0	0	4206	NA
1357	503	37	2005	670	33	16	1993-07-08 00:00:00 UTC	2005-05-26 00:00:00 UTC	2005-09-11 00:00:00 UTC	NA	NA	0	0	4448	NA
1358	503	54	2005	6331	33	16	1993-07-08 00:00:00 UTC	2005-11-11 00:00:00 UTC	2005-12-11 00:00:00 UTC	NA	NA	0	0	4539	NA
1359	503	75	2006	3784	33	16	1993-07-08 00:00:00 UTC	2006-06-12 00:00:00 UTC	2006-09-02 00:00:00 UTC	NA	NA	0	0	4804	9781.94890137288
1360	503	77	2007	3902	33	16	1993-07-08 00:00:00 UTC	2007-01-06 00:00:00 UTC	2007-01-29 00:00:00 UTC	NA	NA	0	0	4953	NA
1361	503	82	2007	4212	33	16	1993-07-08 00:00:00 UTC	2007-06-14 00:00:00 UTC	2007-09-16 00:00:00 UTC	14	24.5	0	0	5183	11394.82634452
1362	503	85	2008	4337	33	16	1993-07-08 00:00:00 UTC	2008-01-08 00:00:00 UTC	2008-02-21 00:00:00 UTC	NA	NA	1	NA	5341	NA
1363	504	17	1994	1990	25	16	1993-07-08 00:00:00 UTC	1994-07-07 00:00:00 UTC	1994-07-29 00:00:00 UTC	14.10000038	NA	0	1	386	NA
1364	504	19	1995	2081	5	16	1993-07-08 00:00:00 UTC	1995-05-22 00:00:00 UTC	1995-09-14 00:00:00 UTC	NA	NA	0	0	798	NA
1365	504	21	1996	2200	5	16	1993-07-08 00:00:00 UTC	1996-06-24 00:00:00 UTC	1996-08-11 00:00:00 UTC	NA	NA	0	0	1130	83177.5730858943
1366	504	22	1997	18	5	16	1993-07-08 00:00:00 UTC	1997-07-01 00:00:00 UTC	1997-08-28 00:00:00 UTC	NA	NA	0	0	1512	138247.091673877
1367	504	23	1998	121	5	16	1993-07-08 00:00:00 UTC	1997-12-20 00:00:00 UTC	1998-03-28 00:00:00 UTC	NA	NA	0	0	1724	101620.13000216
1368	504	25	1998	191	5	16	1993-07-08 00:00:00 UTC	1998-06-20 00:00:00 UTC	1998-09-27 00:00:00 UTC	15.60000038	23.70000076	0	0	1907	55257.0574063149
1369	504	26	1999	2405	5	16	1993-07-08 00:00:00 UTC	1999-01-12 00:00:00 UTC	1999-01-29 00:00:00 UTC	15.5	24.10000038	0	0	2031	17433.8032105455
1370	504	27	1999	2475	5	16	1993-07-08 00:00:00 UTC	1999-04-09 00:00:00 UTC	1999-05-04 00:00:00 UTC	NA	NA	0	0	2126	NA
1371	504	28	1999	353	5	16	1993-07-08 00:00:00 UTC	1999-07-02 00:00:00 UTC	1999-09-26 00:00:00 UTC	NA	NA	0	0	2271	56633.5858327243
1372	504	39	2000	3029	5	16	1993-07-08 00:00:00 UTC	2000-07-25 00:00:00 UTC	2000-08-13 00:00:00 UTC	NA	NA	1	NA	2593	NA
1373	505	17	1994	2027	108	16	1993-07-08 00:00:00 UTC	1994-07-07 00:00:00 UTC	1994-07-29 00:00:00 UTC	14.60000038	NA	0	0	386	NA
1374	505	19	1995	2138	108	16	1993-07-08 00:00:00 UTC	1995-05-22 00:00:00 UTC	1995-09-14 00:00:00 UTC	NA	NA	0	0	798	NA
1375	505	21	1996	2263	108	16	1993-07-08 00:00:00 UTC	1996-06-24 00:00:00 UTC	1996-08-11 00:00:00 UTC	NA	NA	0	1	1130	247825.322893085
1376	505	22	1997	73	95	16	1993-07-08 00:00:00 UTC	1997-07-01 00:00:00 UTC	1997-08-28 00:00:00 UTC	NA	NA	0	0	1512	46905.6423273276
1377	505	23	1998	161	95	16	1993-07-08 00:00:00 UTC	1997-12-20 00:00:00 UTC	1998-03-28 00:00:00 UTC	NA	NA	1	NA	1724	60273.8792657337
1378	506	17	1994	2027	108	16	1993-07-08 00:00:00 UTC	1994-07-07 00:00:00 UTC	1994-07-29 00:00:00 UTC	16.70000076	NA	0	1	386	NA
1379	506	19	1995	2177	173	16	1993-07-08 00:00:00 UTC	1995-05-22 00:00:00 UTC	1995-09-14 00:00:00 UTC	NA	NA	0	0	798	NA
1380	506	21	1996	2300	173	16	1993-07-08 00:00:00 UTC	1996-06-24 00:00:00 UTC	1996-08-11 00:00:00 UTC	NA	NA	0	0	1130	135594.813628284
1381	506	22	1997	2309	173	16	1993-07-08 00:00:00 UTC	1997-07-01 00:00:00 UTC	1997-08-28 00:00:00 UTC	NA	NA	0	0	1512	48730.4964589052
1382	506	23	1998	2353	173	16	1993-07-08 00:00:00 UTC	1997-12-20 00:00:00 UTC	1998-03-28 00:00:00 UTC	NA	NA	0	0	1724	77644.2209141476
1383	506	25	1998	2400	173	16	1993-07-08 00:00:00 UTC	1998-06-20 00:00:00 UTC	1998-09-27 00:00:00 UTC	NA	NA	0	0	1907	94393.9867090832
1384	506	26	1999	2472	173	16	1993-07-08 00:00:00 UTC	1999-01-12 00:00:00 UTC	1999-01-29 00:00:00 UTC	NA	NA	0	0	2031	15825.1968541831
1385	506	27	1999	2540	173	16	1993-07-08 00:00:00 UTC	1999-04-09 00:00:00 UTC	1999-05-04 00:00:00 UTC	NA	NA	0	0	2126	NA
1386	506	28	1999	443	173	16	1993-07-08 00:00:00 UTC	1999-07-02 00:00:00 UTC	1999-09-26 00:00:00 UTC	NA	NA	0	0	2271	76703.0191890621
1387	506	39	2000	3132	173	16	1993-07-08 00:00:00 UTC	2000-07-25 00:00:00 UTC	2000-08-13 00:00:00 UTC	NA	NA	0	0	2593	NA
1388	506	40	2001	3248	173	16	1993-07-08 00:00:00 UTC	2001-06-29 00:00:00 UTC	2001-07-26 00:00:00 UTC	NA	NA	0	0	2940	NA
1389	506	41	2002	854	173	16	1993-07-08 00:00:00 UTC	2002-07-11 00:00:00 UTC	2002-10-02 00:00:00 UTC	NA	NA	0	0	3373	NA
1390	506	30	2003	550	173	16	1993-07-08 00:00:00 UTC	2003-06-06 00:00:00 UTC	2003-09-02 00:00:00 UTC	NA	NA	0	0	3708	11537.4357093443
1391	506	31	2003	2704	173	16	1993-07-08 00:00:00 UTC	2003-12-12 00:00:00 UTC	2004-01-14 00:00:00 UTC	NA	NA	0	0	3842	NA
1392	506	32	2004	2822	173	16	1993-07-08 00:00:00 UTC	2004-05-17 00:00:00 UTC	2004-05-29 00:00:00 UTC	NA	NA	1	NA	3978	NA
1393	507	17	1994	1992	30	16	1993-07-08 00:00:00 UTC	1994-07-07 00:00:00 UTC	1994-07-29 00:00:00 UTC	16.29999924	NA	0	0	386	NA
1394	507	19	1995	2095	30	16	1993-07-08 00:00:00 UTC	1995-05-22 00:00:00 UTC	1995-09-14 00:00:00 UTC	16.10000038	NA	0	0	798	NA
1395	507	21	1996	2215	30	16	1993-07-08 00:00:00 UTC	1996-06-24 00:00:00 UTC	1996-08-11 00:00:00 UTC	NA	NA	0	0	1130	52934.9175104958
1396	507	22	1997	32	30	16	1993-07-08 00:00:00 UTC	1997-07-01 00:00:00 UTC	1997-08-28 00:00:00 UTC	NA	NA	0	0	1512	56237.1044519111
1397	507	23	1998	134	30	16	1993-07-08 00:00:00 UTC	1997-12-20 00:00:00 UTC	1998-03-28 00:00:00 UTC	NA	NA	0	0	1724	53905.5677787172
1398	507	25	1998	208	30	16	1993-07-08 00:00:00 UTC	1998-06-20 00:00:00 UTC	1998-09-27 00:00:00 UTC	15.5	26.10000038	0	0	1907	70014.4045617652
1399	507	26	1999	287	30	16	1993-07-08 00:00:00 UTC	1999-01-12 00:00:00 UTC	1999-01-29 00:00:00 UTC	NA	NA	0	0	2031	14810.9591021403
1400	507	27	1999	2485	30	16	1993-07-08 00:00:00 UTC	1999-04-09 00:00:00 UTC	1999-05-04 00:00:00 UTC	NA	NA	0	0	2126	NA
1401	507	28	1999	370	30	16	1993-07-08 00:00:00 UTC	1999-07-02 00:00:00 UTC	1999-09-26 00:00:00 UTC	NA	NA	0	0	2271	40071.5302454618
1402	507	39	2000	3047	30	16	1993-07-08 00:00:00 UTC	2000-07-25 00:00:00 UTC	2000-08-13 00:00:00 UTC	NA	NA	0	0	2593	NA
1403	507	40	2001	3157	30	16	1993-07-08 00:00:00 UTC	2001-06-29 00:00:00 UTC	2001-07-26 00:00:00 UTC	NA	NA	0	0	2940	NA
1404	507	41	2002	3253	30	16	1993-07-08 00:00:00 UTC	2002-07-11 00:00:00 UTC	2002-10-02 00:00:00 UTC	NA	NA	0	0	3373	NA
1405	507	30	2003	467	30	16	1993-07-08 00:00:00 UTC	2003-06-06 00:00:00 UTC	2003-09-02 00:00:00 UTC	17.39999962	25.89999962	0	0	3708	NA
1406	507	31	2003	2612	30	16	1993-07-08 00:00:00 UTC	2003-12-12 00:00:00 UTC	2004-01-14 00:00:00 UTC	16.10000038	26.10000038	0	0	3842	NA
1407	507	32	2004	2729	30	16	1993-07-08 00:00:00 UTC	2004-05-17 00:00:00 UTC	2004-05-29 00:00:00 UTC	NA	NA	0	0	3978	NA
1408	507	34	2004	584	30	16	1993-07-08 00:00:00 UTC	2004-05-30 00:00:00 UTC	2004-09-02 00:00:00 UTC	NA	NA	0	0	4074	8350.38189937108
1409	507	35	2005	2895	30	16	1993-07-08 00:00:00 UTC	2004-12-18 00:00:00 UTC	2005-01-12 00:00:00 UTC	NA	NA	0	0	4206	NA
1410	507	37	2005	668	30	16	1993-07-08 00:00:00 UTC	2005-05-26 00:00:00 UTC	2005-09-11 00:00:00 UTC	NA	NA	0	0	4448	NA
1411	507	54	2005	6329	30	16	1993-07-08 00:00:00 UTC	2005-11-11 00:00:00 UTC	2005-12-11 00:00:00 UTC	NA	NA	0	0	4539	NA
1412	507	75	2006	3782	30	16	1993-07-08 00:00:00 UTC	2006-06-12 00:00:00 UTC	2006-09-02 00:00:00 UTC	NA	NA	0	0	4804	4177.4404631855
1413	507	77	2007	3900	30	16	1993-07-08 00:00:00 UTC	2007-01-06 00:00:00 UTC	2007-01-29 00:00:00 UTC	15.89999962	26.10000038	0	0	4953	NA
1414	507	82	2007	4210	30	16	1993-07-08 00:00:00 UTC	2007-06-14 00:00:00 UTC	2007-09-16 00:00:00 UTC	NA	NA	0	0	5183	4797.89458160367
1415	507	85	2008	4335	30	16	1993-07-08 00:00:00 UTC	2008-01-08 00:00:00 UTC	2008-02-21 00:00:00 UTC	NA	NA	0	0	5341	NA
1416	507	87	2008	4517	30	16	1993-07-08 00:00:00 UTC	2008-07-10 00:00:00 UTC	2008-09-07 00:00:00 UTC	NA	NA	1	NA	5540	1874.15403102469
1417	508	17	1994	2033	123	16	1993-07-08 00:00:00 UTC	1994-07-07 00:00:00 UTC	1994-07-29 00:00:00 UTC	16.39999962	NA	0	0	386	NA
1418	508	19	1995	2146	123	16	1993-07-08 00:00:00 UTC	1995-05-22 00:00:00 UTC	1995-09-14 00:00:00 UTC	NA	NA	0	0	798	NA
1419	508	21	1996	2270	123	16	1993-07-08 00:00:00 UTC	1996-06-24 00:00:00 UTC	1996-08-11 00:00:00 UTC	NA	NA	0	0	1130	296188.011829518
1420	508	22	1997	90	123	16	1993-07-08 00:00:00 UTC	1997-07-01 00:00:00 UTC	1997-08-28 00:00:00 UTC	NA	NA	1	NA	1512	45650.7744309906
1421	509	17	1994	2037	129	16	1993-07-08 00:00:00 UTC	1994-07-07 00:00:00 UTC	1994-07-29 00:00:00 UTC	15.5	NA	0	1	386	NA
1422	509	19	1995	2176	172	16	1993-07-08 00:00:00 UTC	1995-05-22 00:00:00 UTC	1995-09-14 00:00:00 UTC	16.29999924	NA	0	1	798	NA
1423	509	21	1996	2292	164	16	1993-07-08 00:00:00 UTC	1996-06-24 00:00:00 UTC	1996-08-11 00:00:00 UTC	NA	NA	0	0	1130	114333.388565447
1424	509	22	1997	110	164	16	1993-07-08 00:00:00 UTC	1997-07-01 00:00:00 UTC	1997-08-28 00:00:00 UTC	NA	NA	0	0	1512	93162.0496685041
1425	509	23	1998	182	164	16	1993-07-08 00:00:00 UTC	1997-12-20 00:00:00 UTC	1998-03-28 00:00:00 UTC	15	25.70000076	0	0	1724	56549.4612692004
1426	509	25	1998	275	164	16	1993-07-08 00:00:00 UTC	1998-06-20 00:00:00 UTC	1998-09-27 00:00:00 UTC	NA	NA	0	0	1907	28518.6416841099
1427	509	26	1999	2467	164	16	1993-07-08 00:00:00 UTC	1999-01-12 00:00:00 UTC	1999-01-29 00:00:00 UTC	NA	NA	0	1	2031	6095.68654185004
1428	509	27	1999	2525	130	16	1993-07-08 00:00:00 UTC	1999-04-09 00:00:00 UTC	1999-05-04 00:00:00 UTC	NA	NA	0	0	2126	NA
1429	509	28	1999	427	130	16	1993-07-08 00:00:00 UTC	1999-07-02 00:00:00 UTC	1999-09-26 00:00:00 UTC	NA	NA	0	0	2271	25579.0862943091
1430	509	39	2000	3115	130	16	1993-07-08 00:00:00 UTC	2000-07-25 00:00:00 UTC	2000-08-13 00:00:00 UTC	NA	NA	0	0	2593	NA
1431	509	40	2001	3230	130	16	1993-07-08 00:00:00 UTC	2001-06-29 00:00:00 UTC	2001-07-26 00:00:00 UTC	NA	NA	0	0	2940	NA
1432	509	41	2002	3278	130	16	1993-07-08 00:00:00 UTC	2002-07-11 00:00:00 UTC	2002-10-02 00:00:00 UTC	NA	NA	1	NA	3373	NA
1433	510	17	1994	2009	59	16	1993-07-11 00:00:00 UTC	1994-07-07 00:00:00 UTC	1994-07-29 00:00:00 UTC	16.20000076	NA	0	0	383	NA
1434	510	19	1995	2112	59	16	1993-07-11 00:00:00 UTC	1995-05-22 00:00:00 UTC	1995-09-14 00:00:00 UTC	NA	NA	0	0	795	NA
1435	510	21	1996	2234	59	16	1993-07-11 00:00:00 UTC	1996-06-24 00:00:00 UTC	1996-08-11 00:00:00 UTC	15.80000019	NA	0	0	1127	381771.793829619
1436	510	22	1997	50	59	16	1993-07-11 00:00:00 UTC	1997-07-01 00:00:00 UTC	1997-08-28 00:00:00 UTC	15.5	25.79999924	0	0	1509	207956.221367762
1437	510	23	1998	143	59	16	1993-07-11 00:00:00 UTC	1997-12-20 00:00:00 UTC	1998-03-28 00:00:00 UTC	NA	NA	0	1	1721	139418.484557072
1438	510	25	1998	265	126	16	1993-07-11 00:00:00 UTC	1998-06-20 00:00:00 UTC	1998-09-27 00:00:00 UTC	NA	NA	0	0	1904	90495.508984668
1439	510	26	1999	2457	126	16	1993-07-11 00:00:00 UTC	1999-01-12 00:00:00 UTC	1999-01-29 00:00:00 UTC	NA	NA	0	0	2028	21818.7774597499
1440	510	27	1999	2524	126	16	1993-07-11 00:00:00 UTC	1999-04-09 00:00:00 UTC	1999-05-04 00:00:00 UTC	NA	NA	0	0	2123	NA
1441	510	28	1999	424	126	16	1993-07-11 00:00:00 UTC	1999-07-02 00:00:00 UTC	1999-09-26 00:00:00 UTC	NA	NA	0	0	2268	294220.358535017
1442	510	39	2000	3111	126	16	1993-07-11 00:00:00 UTC	2000-07-25 00:00:00 UTC	2000-08-13 00:00:00 UTC	NA	NA	0	0	2590	NA
1443	510	40	2001	3226	126	16	1993-07-11 00:00:00 UTC	2001-06-29 00:00:00 UTC	2001-07-26 00:00:00 UTC	NA	NA	0	0	2937	NA
1444	510	41	2002	840	126	16	1993-07-11 00:00:00 UTC	2002-07-11 00:00:00 UTC	2002-10-02 00:00:00 UTC	NA	NA	0	0	3370	NA
1445	510	30	2003	531	126	16	1993-07-11 00:00:00 UTC	2003-06-06 00:00:00 UTC	2003-09-02 00:00:00 UTC	16.20000076	26	0	0	3705	13759.1803983895
1446	510	31	2003	2683	126	16	1993-07-11 00:00:00 UTC	2003-12-12 00:00:00 UTC	2004-01-14 00:00:00 UTC	NA	NA	0	0	3839	NA
1447	510	32	2004	2800	126	16	1993-07-11 00:00:00 UTC	2004-05-17 00:00:00 UTC	2004-05-29 00:00:00 UTC	NA	NA	0	1	3975	NA
1448	510	34	2004	599	56	16	1993-07-11 00:00:00 UTC	2004-05-30 00:00:00 UTC	2004-09-02 00:00:00 UTC	NA	NA	0	1	4071	6993.62628491416
1449	510	35	2005	2960	126	16	1993-07-11 00:00:00 UTC	2004-12-18 00:00:00 UTC	2005-01-12 00:00:00 UTC	NA	NA	0	0	4203	NA
1450	510	37	2005	733	126	16	1993-07-11 00:00:00 UTC	2005-05-26 00:00:00 UTC	2005-09-11 00:00:00 UTC	NA	NA	0	0	4445	NA
1451	510	54	2005	6384	126	16	1993-07-11 00:00:00 UTC	2005-11-11 00:00:00 UTC	2005-12-11 00:00:00 UTC	NA	NA	0	0	4536	NA
1452	510	75	2006	3850	126	16	1993-07-11 00:00:00 UTC	2006-06-12 00:00:00 UTC	2006-09-02 00:00:00 UTC	NA	NA	0	0	4801	8120.80976722465
1453	510	77	2007	3967	126	16	1993-07-11 00:00:00 UTC	2007-01-06 00:00:00 UTC	2007-01-29 00:00:00 UTC	NA	NA	0	0	4950	NA
1454	510	82	2007	4279	126	16	1993-07-11 00:00:00 UTC	2007-06-14 00:00:00 UTC	2007-09-16 00:00:00 UTC	NA	NA	1	NA	5180	7340.18355866982
1455	511	17	1994	2001	47	16	1993-07-11 00:00:00 UTC	1994-07-07 00:00:00 UTC	1994-07-29 00:00:00 UTC	15.39999962	NA	0	1	383	NA
1456	511	19	1995	2104	49	16	1993-07-11 00:00:00 UTC	1995-05-22 00:00:00 UTC	1995-09-14 00:00:00 UTC	NA	NA	0	0	795	NA
1457	511	21	1996	2227	49	16	1993-07-11 00:00:00 UTC	1996-06-24 00:00:00 UTC	1996-08-11 00:00:00 UTC	NA	NA	0	0	1127	59459.549037997
1458	511	22	1997	42	49	16	1993-07-11 00:00:00 UTC	1997-07-01 00:00:00 UTC	1997-08-28 00:00:00 UTC	NA	NA	0	0	1509	126184.124567434
1459	511	23	1998	2319	49	16	1993-07-11 00:00:00 UTC	1997-12-20 00:00:00 UTC	1998-03-28 00:00:00 UTC	NA	NA	0	0	1721	157783.656606382
1460	511	25	1998	219	49	16	1993-07-11 00:00:00 UTC	1998-06-20 00:00:00 UTC	1998-09-27 00:00:00 UTC	13.10000038	24.79999924	0	0	1904	44233.847546908
1461	511	26	1999	2422	49	16	1993-07-11 00:00:00 UTC	1999-01-12 00:00:00 UTC	1999-01-29 00:00:00 UTC	NA	NA	1	NA	2028	30081.6140110143
1462	512	17	1994	2001	47	16	1993-07-11 00:00:00 UTC	1994-07-07 00:00:00 UTC	1994-07-29 00:00:00 UTC	15.89999962	NA	0	1	383	NA
1463	512	19	1995	2085	13	16	1993-07-11 00:00:00 UTC	1995-05-22 00:00:00 UTC	1995-09-14 00:00:00 UTC	15.5	NA	1	NA	795	NA
1464	521	17	1994	2015	76	17	1994-05-17 00:00:00 UTC	1994-07-07 00:00:00 UTC	1994-07-29 00:00:00 UTC	13.89999962	NA	0	0	73	NA
1465	521	19	1995	2121	76	17	1994-05-17 00:00:00 UTC	1995-05-22 00:00:00 UTC	1995-09-14 00:00:00 UTC	14.19999981	NA	1	NA	485	NA
1466	522	17	1994	2018	86	16	1993-07-16 00:00:00 UTC	1994-07-07 00:00:00 UTC	1994-07-29 00:00:00 UTC	15.5	NA	0	0	378	NA
1467	522	19	1995	2126	86	16	1993-07-16 00:00:00 UTC	1995-05-22 00:00:00 UTC	1995-09-14 00:00:00 UTC	NA	NA	0	0	790	NA
1468	522	21	1996	2250	86	16	1993-07-16 00:00:00 UTC	1996-06-24 00:00:00 UTC	1996-08-11 00:00:00 UTC	18.70000076	NA	0	0	1122	47980.5762712051
1469	522	22	1997	2305	86	16	1993-07-16 00:00:00 UTC	1997-07-01 00:00:00 UTC	1997-08-28 00:00:00 UTC	NA	NA	0	0	1504	149449.881989275
1470	522	23	1998	155	86	16	1993-07-16 00:00:00 UTC	1997-12-20 00:00:00 UTC	1998-03-28 00:00:00 UTC	13.5	24.20000076	0	0	1716	56050.8506802811
1471	522	25	1998	244	86	16	1993-07-16 00:00:00 UTC	1998-06-20 00:00:00 UTC	1998-09-27 00:00:00 UTC	NA	NA	0	0	1899	65814.5669062164
1472	522	26	1999	2445	86	16	1993-07-16 00:00:00 UTC	1999-01-12 00:00:00 UTC	1999-01-29 00:00:00 UTC	NA	NA	0	0	2023	36402.9271742669
1473	522	27	1999	335	86	16	1993-07-16 00:00:00 UTC	1999-04-09 00:00:00 UTC	1999-05-04 00:00:00 UTC	NA	NA	0	0	2118	NA
1474	522	28	1999	405	86	16	1993-07-16 00:00:00 UTC	1999-07-02 00:00:00 UTC	1999-09-26 00:00:00 UTC	NA	NA	0	0	2263	47723.5132072013
1475	522	39	2000	3086	86	16	1993-07-16 00:00:00 UTC	2000-07-25 00:00:00 UTC	2000-08-13 00:00:00 UTC	NA	NA	0	0	2585	NA
1476	522	40	2001	3200	86	16	1993-07-16 00:00:00 UTC	2001-06-29 00:00:00 UTC	2001-07-26 00:00:00 UTC	NA	NA	0	1	2932	NA
1477	522	41	2002	854	173	16	1993-07-16 00:00:00 UTC	2002-07-11 00:00:00 UTC	2002-10-02 00:00:00 UTC	NA	NA	1	NA	3365	NA
1478	523	17	1994	2017	83	16	1993-07-16 00:00:00 UTC	1994-07-07 00:00:00 UTC	1994-07-29 00:00:00 UTC	16.10000038	NA	0	0	378	NA
1479	523	19	1995	2124	83	16	1993-07-16 00:00:00 UTC	1995-05-22 00:00:00 UTC	1995-09-14 00:00:00 UTC	17.79999924	NA	0	0	790	NA
1480	523	21	1996	2248	83	16	1993-07-16 00:00:00 UTC	1996-06-24 00:00:00 UTC	1996-08-11 00:00:00 UTC	NA	NA	0	0	1122	37027.8794946455
1481	523	22	1997	66	83	16	1993-07-16 00:00:00 UTC	1997-07-01 00:00:00 UTC	1997-08-28 00:00:00 UTC	NA	NA	0	0	1504	77428.7500253991
1482	523	23	1998	153	83	16	1993-07-16 00:00:00 UTC	1997-12-20 00:00:00 UTC	1998-03-28 00:00:00 UTC	NA	NA	0	0	1716	27485.5215162548
1483	523	25	1998	242	83	16	1993-07-16 00:00:00 UTC	1998-06-20 00:00:00 UTC	1998-09-27 00:00:00 UTC	NA	NA	0	0	1899	47464.9908583803
1484	523	26	1999	2443	83	16	1993-07-16 00:00:00 UTC	1999-01-12 00:00:00 UTC	1999-01-29 00:00:00 UTC	16.10000038	25.89999962	0	0	2023	17795.6097113906
1485	523	27	1999	2512	83	16	1993-07-16 00:00:00 UTC	1999-04-09 00:00:00 UTC	1999-05-04 00:00:00 UTC	NA	NA	0	0	2118	NA
1486	523	28	1999	403	83	16	1993-07-16 00:00:00 UTC	1999-07-02 00:00:00 UTC	1999-09-26 00:00:00 UTC	NA	NA	0	0	2263	18182.1088567429
1487	523	39	2000	3084	83	16	1993-07-16 00:00:00 UTC	2000-07-25 00:00:00 UTC	2000-08-13 00:00:00 UTC	NA	NA	0	0	2585	NA
1488	523	40	2001	3198	83	16	1993-07-16 00:00:00 UTC	2001-06-29 00:00:00 UTC	2001-07-26 00:00:00 UTC	NA	NA	1	NA	2932	NA
1489	524	17	1994	2054	171	16	1993-07-16 00:00:00 UTC	1994-07-07 00:00:00 UTC	1994-07-29 00:00:00 UTC	14.89999962	NA	0	0	378	NA
1490	524	19	1995	2175	171	16	1993-07-16 00:00:00 UTC	1995-05-22 00:00:00 UTC	1995-09-14 00:00:00 UTC	NA	NA	0	0	790	NA
1491	524	21	1996	2299	171	16	1993-07-16 00:00:00 UTC	1996-06-24 00:00:00 UTC	1996-08-11 00:00:00 UTC	NA	NA	0	0	1122	88101.6525896883
1492	524	22	1997	116	171	16	1993-07-16 00:00:00 UTC	1997-07-01 00:00:00 UTC	1997-08-28 00:00:00 UTC	NA	NA	0	0	1504	114352.154100103
1493	524	23	1998	186	171	16	1993-07-16 00:00:00 UTC	1997-12-20 00:00:00 UTC	1998-03-28 00:00:00 UTC	NA	NA	0	0	1716	70564.7070440458
1494	524	25	1998	279	171	16	1993-07-16 00:00:00 UTC	1998-06-20 00:00:00 UTC	1998-09-27 00:00:00 UTC	NA	NA	0	0	1899	47672.5119525354
1495	524	26	1999	314	171	16	1993-07-16 00:00:00 UTC	1999-01-12 00:00:00 UTC	1999-01-29 00:00:00 UTC	NA	NA	0	0	2023	15097.9598443741
1496	524	27	1999	2539	171	16	1993-07-16 00:00:00 UTC	1999-04-09 00:00:00 UTC	1999-05-04 00:00:00 UTC	NA	NA	0	0	2118	NA
1497	524	28	1999	442	171	16	1993-07-16 00:00:00 UTC	1999-07-02 00:00:00 UTC	1999-09-26 00:00:00 UTC	NA	NA	0	0	2263	52125.464031961
1498	524	39	2000	3131	171	16	1993-07-16 00:00:00 UTC	2000-07-25 00:00:00 UTC	2000-08-13 00:00:00 UTC	NA	NA	0	0	2585	NA
1499	524	40	2001	3247	171	16	1993-07-16 00:00:00 UTC	2001-06-29 00:00:00 UTC	2001-07-26 00:00:00 UTC	NA	NA	0	0	2932	NA
1500	524	41	2002	853	171	16	1993-07-16 00:00:00 UTC	2002-07-11 00:00:00 UTC	2002-10-02 00:00:00 UTC	NA	NA	0	0	3365	NA
1501	524	30	2003	549	171	16	1993-07-16 00:00:00 UTC	2003-06-06 00:00:00 UTC	2003-09-02 00:00:00 UTC	NA	NA	0	0	3700	8817.61379884932
1502	524	31	2003	2703	171	16	1993-07-16 00:00:00 UTC	2003-12-12 00:00:00 UTC	2004-01-14 00:00:00 UTC	NA	NA	0	0	3834	NA
1503	524	32	2004	2821	171	16	1993-07-16 00:00:00 UTC	2004-05-17 00:00:00 UTC	2004-05-29 00:00:00 UTC	NA	NA	0	0	3970	NA
1504	524	34	2004	636	171	16	1993-07-16 00:00:00 UTC	2004-05-30 00:00:00 UTC	2004-09-02 00:00:00 UTC	NA	NA	0	0	4066	11011.2445413226
1505	524	35	2005	2977	171	16	1993-07-16 00:00:00 UTC	2004-12-18 00:00:00 UTC	2005-01-12 00:00:00 UTC	NA	NA	0	0	4198	NA
1506	524	37	2005	750	171	16	1993-07-16 00:00:00 UTC	2005-05-26 00:00:00 UTC	2005-09-11 00:00:00 UTC	NA	NA	0	0	4440	NA
1507	524	54	2005	6397	171	16	1993-07-16 00:00:00 UTC	2005-11-11 00:00:00 UTC	2005-12-11 00:00:00 UTC	NA	NA	1	NA	4531	NA
1508	525	17	1994	2021	99	16	1993-07-16 00:00:00 UTC	1994-07-07 00:00:00 UTC	1994-07-29 00:00:00 UTC	17.60000038	NA	0	0	378	NA
1509	525	19	1995	2131	99	16	1993-07-16 00:00:00 UTC	1995-05-22 00:00:00 UTC	1995-09-14 00:00:00 UTC	15.39999962	NA	0	0	790	NA
1510	525	21	1996	2257	99	16	1993-07-16 00:00:00 UTC	1996-06-24 00:00:00 UTC	1996-08-11 00:00:00 UTC	NA	NA	0	0	1122	20062.4962494998
1511	525	22	1997	74	99	16	1993-07-16 00:00:00 UTC	1997-07-01 00:00:00 UTC	1997-08-28 00:00:00 UTC	17.60000038	26.39999962	0	0	1504	32266.64502845
1512	525	23	1998	2334	99	16	1993-07-16 00:00:00 UTC	1997-12-20 00:00:00 UTC	1998-03-28 00:00:00 UTC	NA	NA	0	0	1716	21918.0904522613
1513	525	25	1998	251	99	16	1993-07-16 00:00:00 UTC	1998-06-20 00:00:00 UTC	1998-09-27 00:00:00 UTC	NA	NA	0	0	1899	30837.2326740266
1514	525	26	1999	302	99	16	1993-07-16 00:00:00 UTC	1999-01-12 00:00:00 UTC	1999-01-29 00:00:00 UTC	NA	NA	0	0	2023	2585.92964824121
1515	525	27	1999	339	99	16	1993-07-16 00:00:00 UTC	1999-04-09 00:00:00 UTC	1999-05-04 00:00:00 UTC	NA	NA	0	0	2118	NA
1516	525	28	1999	412	99	16	1993-07-16 00:00:00 UTC	1999-07-02 00:00:00 UTC	1999-09-26 00:00:00 UTC	18.10000038	26.5	0	0	2263	109001.348996132
1517	525	39	2000	3095	99	16	1993-07-16 00:00:00 UTC	2000-07-25 00:00:00 UTC	2000-08-13 00:00:00 UTC	NA	NA	1	NA	2585	NA
1518	526	17	1994	2023	103	17	1994-05-17 00:00:00 UTC	1994-07-07 00:00:00 UTC	1994-07-29 00:00:00 UTC	16.5	NA	0	0	73	NA
1519	526	19	1995	2133	103	17	1994-05-17 00:00:00 UTC	1995-05-22 00:00:00 UTC	1995-09-14 00:00:00 UTC	NA	NA	1	NA	485	NA
1520	527	17	1994	2023	103	17	1994-05-17 00:00:00 UTC	1994-07-07 00:00:00 UTC	1994-07-29 00:00:00 UTC	15	NA	0	0	73	NA
1521	527	19	1995	2133	103	17	1994-05-17 00:00:00 UTC	1995-05-22 00:00:00 UTC	1995-09-14 00:00:00 UTC	NA	NA	1	NA	485	NA
1522	528	17	1994	2023	103	16	1993-07-16 00:00:00 UTC	1994-07-07 00:00:00 UTC	1994-07-29 00:00:00 UTC	14.89999962	NA	0	0	378	NA
1523	528	19	1995	2133	103	16	1993-07-16 00:00:00 UTC	1995-05-22 00:00:00 UTC	1995-09-14 00:00:00 UTC	NA	NA	0	0	790	NA
1524	528	21	1996	13	103	16	1993-07-16 00:00:00 UTC	1996-06-24 00:00:00 UTC	1996-08-11 00:00:00 UTC	NA	NA	0	0	1122	23163.1774870704
1525	528	22	1997	77	103	16	1993-07-16 00:00:00 UTC	1997-07-01 00:00:00 UTC	1997-08-28 00:00:00 UTC	NA	NA	0	0	1504	21837.558517736
1526	528	23	1998	164	103	16	1993-07-16 00:00:00 UTC	1997-12-20 00:00:00 UTC	1998-03-28 00:00:00 UTC	14.10000038	25	1	NA	1716	13134.0479390101
1527	529	17	1994	2021	99	16	1993-07-16 00:00:00 UTC	1994-07-07 00:00:00 UTC	1994-07-29 00:00:00 UTC	NA	NA	0	1	378	NA
1528	529	19	1995	2139	109	16	1993-07-16 00:00:00 UTC	1995-05-22 00:00:00 UTC	1995-09-14 00:00:00 UTC	NA	NA	0	1	790	NA
1529	529	21	1996	2238	65	16	1993-07-16 00:00:00 UTC	1996-06-24 00:00:00 UTC	1996-08-11 00:00:00 UTC	NA	NA	1	NA	1122	51186.8554034701
1530	530	17	1994	2024	104	16	1993-07-16 00:00:00 UTC	1994-07-07 00:00:00 UTC	1994-07-29 00:00:00 UTC	15.10000038	NA	0	0	378	NA
1531	530	19	1995	2134	104	16	1993-07-16 00:00:00 UTC	1995-05-22 00:00:00 UTC	1995-09-14 00:00:00 UTC	13.89999962	NA	0	0	790	NA
1532	530	21	1996	2260	104	16	1993-07-16 00:00:00 UTC	1996-06-24 00:00:00 UTC	1996-08-11 00:00:00 UTC	NA	NA	0	0	1122	18566.5299772775
1533	530	22	1997	78	104	16	1993-07-16 00:00:00 UTC	1997-07-01 00:00:00 UTC	1997-08-28 00:00:00 UTC	14.10000038	24.5	0	0	1504	22606.8560155586
1534	530	23	1998	165	104	16	1993-07-16 00:00:00 UTC	1997-12-20 00:00:00 UTC	1998-03-28 00:00:00 UTC	NA	NA	1	NA	1716	14717.8912917866
1535	531	17	1994	2032	116	16	1993-07-16 00:00:00 UTC	1994-07-07 00:00:00 UTC	1994-07-29 00:00:00 UTC	16.79999924	NA	0	0	378	NA
1536	531	19	1995	2143	116	16	1993-07-16 00:00:00 UTC	1995-05-22 00:00:00 UTC	1995-09-14 00:00:00 UTC	NA	NA	0	0	790	NA
1537	531	21	1996	2268	116	16	1993-07-16 00:00:00 UTC	1996-06-24 00:00:00 UTC	1996-08-11 00:00:00 UTC	NA	NA	0	0	1122	82667.5336401113
1538	531	22	1997	3317	116	16	1993-07-16 00:00:00 UTC	1997-07-01 00:00:00 UTC	1997-08-28 00:00:00 UTC	NA	NA	1	NA	1504	27191.956082241
1539	539	17	1994	2025	106	16	1993-07-21 00:00:00 UTC	1994-07-07 00:00:00 UTC	1994-07-29 00:00:00 UTC	16.10000038	NA	0	0	373	NA
1540	539	19	1995	2136	106	16	1993-07-21 00:00:00 UTC	1995-05-22 00:00:00 UTC	1995-09-14 00:00:00 UTC	NA	NA	0	0	785	NA
1541	539	21	1996	2262	106	16	1993-07-21 00:00:00 UTC	1996-06-24 00:00:00 UTC	1996-08-11 00:00:00 UTC	NA	NA	0	1	1117	11797.6322700164
1542	539	22	1997	104	147	16	1993-07-21 00:00:00 UTC	1997-07-01 00:00:00 UTC	1997-08-28 00:00:00 UTC	NA	NA	0	0	1499	89326.0573412636
1543	539	23	1998	2349	147	16	1993-07-21 00:00:00 UTC	1997-12-20 00:00:00 UTC	1998-03-28 00:00:00 UTC	NA	NA	1	NA	1711	79017.8626859248
1544	540	17	1994	2039	134	16	1993-07-21 00:00:00 UTC	1994-07-07 00:00:00 UTC	1994-07-29 00:00:00 UTC	16.5	NA	0	0	373	NA
1545	540	19	1995	2154	134	16	1993-07-21 00:00:00 UTC	1995-05-22 00:00:00 UTC	1995-09-14 00:00:00 UTC	NA	NA	0	0	785	NA
1546	540	21	1996	14	134	16	1993-07-21 00:00:00 UTC	1996-06-24 00:00:00 UTC	1996-08-11 00:00:00 UTC	NA	NA	0	0	1117	34576.849746945
1547	540	22	1997	97	134	16	1993-07-21 00:00:00 UTC	1997-07-01 00:00:00 UTC	1997-08-28 00:00:00 UTC	NA	NA	0	0	1499	45186.1071111913
1548	540	23	1998	2346	134	16	1993-07-21 00:00:00 UTC	1997-12-20 00:00:00 UTC	1998-03-28 00:00:00 UTC	NA	NA	1	NA	1711	26184.4300150279
1549	541	17	1994	2025	106	16	1993-07-21 00:00:00 UTC	1994-07-07 00:00:00 UTC	1994-07-29 00:00:00 UTC	15.39999962	NA	0	0	373	NA
1550	541	19	1995	2136	106	16	1993-07-21 00:00:00 UTC	1995-05-22 00:00:00 UTC	1995-09-14 00:00:00 UTC	NA	NA	0	0	785	NA
1551	541	21	1996	2262	106	16	1993-07-21 00:00:00 UTC	1996-06-24 00:00:00 UTC	1996-08-11 00:00:00 UTC	NA	NA	0	1	1117	11797.6322700164
1552	541	22	1997	57	69	16	1993-07-21 00:00:00 UTC	1997-07-01 00:00:00 UTC	1997-08-28 00:00:00 UTC	NA	NA	1	NA	1499	34181.1540528601
1553	542	17	1994	2042	144	16	1993-07-21 00:00:00 UTC	1994-07-07 00:00:00 UTC	1994-07-29 00:00:00 UTC	17.79999924	NA	0	0	373	NA
1554	542	19	1995	2159	144	16	1993-07-21 00:00:00 UTC	1995-05-22 00:00:00 UTC	1995-09-14 00:00:00 UTC	NA	NA	0	0	785	NA
1555	542	21	1996	2283	144	16	1993-07-21 00:00:00 UTC	1996-06-24 00:00:00 UTC	1996-08-11 00:00:00 UTC	NA	NA	0	0	1117	38594.5404354633
1556	542	22	1997	103	144	16	1993-07-21 00:00:00 UTC	1997-07-01 00:00:00 UTC	1997-08-28 00:00:00 UTC	NA	NA	0	0	1499	39410.0244320767
1557	542	23	1998	2348	144	16	1993-07-21 00:00:00 UTC	1997-12-20 00:00:00 UTC	1998-03-28 00:00:00 UTC	NA	NA	0	1	1711	28724.0761510412
1558	542	25	1998	2398	159	16	1993-07-21 00:00:00 UTC	1998-06-20 00:00:00 UTC	1998-09-27 00:00:00 UTC	NA	NA	0	0	1894	80231.8377789193
1559	542	26	1999	313	159	16	1993-07-21 00:00:00 UTC	1999-01-12 00:00:00 UTC	1999-01-29 00:00:00 UTC	NA	NA	0	1	2018	2345.12435374218
1560	542	27	1999	2491	42	16	1993-07-21 00:00:00 UTC	1999-04-09 00:00:00 UTC	1999-05-04 00:00:00 UTC	NA	NA	0	0	2113	NA
1561	542	28	1999	376	42	16	1993-07-21 00:00:00 UTC	1999-07-02 00:00:00 UTC	1999-09-26 00:00:00 UTC	NA	NA	1	NA	2258	50422.3589129342
1562	543	17	1994	2039	134	16	1993-07-21 00:00:00 UTC	1994-07-07 00:00:00 UTC	1994-07-29 00:00:00 UTC	13.69999981	NA	0	0	373	NA
1563	543	19	1995	2154	134	16	1993-07-21 00:00:00 UTC	1995-05-22 00:00:00 UTC	1995-09-14 00:00:00 UTC	NA	NA	0	0	785	NA
1564	543	21	1996	14	134	16	1993-07-21 00:00:00 UTC	1996-06-24 00:00:00 UTC	1996-08-11 00:00:00 UTC	NA	NA	0	0	1117	34576.849746945
1565	543	22	1997	97	134	16	1993-07-21 00:00:00 UTC	1997-07-01 00:00:00 UTC	1997-08-28 00:00:00 UTC	NA	NA	0	0	1499	45186.1071111913
1566	543	23	1998	2346	134	16	1993-07-21 00:00:00 UTC	1997-12-20 00:00:00 UTC	1998-03-28 00:00:00 UTC	NA	NA	1	NA	1711	26184.4300150279
1567	544	17	1994	2048	159	16	1993-07-21 00:00:00 UTC	1994-07-07 00:00:00 UTC	1994-07-29 00:00:00 UTC	15.89999962	NA	0	0	373	NA
1568	544	19	1995	2165	159	16	1993-07-21 00:00:00 UTC	1995-05-22 00:00:00 UTC	1995-09-14 00:00:00 UTC	NA	NA	0	0	785	NA
1569	544	21	1996	2289	159	16	1993-07-21 00:00:00 UTC	1996-06-24 00:00:00 UTC	1996-08-11 00:00:00 UTC	NA	NA	0	0	1117	24184.2617134164
1570	544	22	1997	107	159	16	1993-07-21 00:00:00 UTC	1997-07-01 00:00:00 UTC	1997-08-28 00:00:00 UTC	NA	NA	0	0	1499	24452.4226716664
1571	544	23	1998	180	159	16	1993-07-21 00:00:00 UTC	1997-12-20 00:00:00 UTC	1998-03-28 00:00:00 UTC	NA	NA	0	0	1711	17736.6564859197
1572	544	25	1998	2398	159	16	1993-07-21 00:00:00 UTC	1998-06-20 00:00:00 UTC	1998-09-27 00:00:00 UTC	NA	NA	0	0	1894	80231.8377789193
1573	544	26	1999	313	159	16	1993-07-21 00:00:00 UTC	1999-01-12 00:00:00 UTC	1999-01-29 00:00:00 UTC	NA	NA	0	0	2018	2345.12435374218
1574	544	27	1999	348	159	16	1993-07-21 00:00:00 UTC	1999-04-09 00:00:00 UTC	1999-05-04 00:00:00 UTC	NA	NA	0	0	2113	NA
1575	544	28	1999	436	159	16	1993-07-21 00:00:00 UTC	1999-07-02 00:00:00 UTC	1999-09-26 00:00:00 UTC	NA	NA	0	0	2258	223467.358679506
1576	544	39	2000	3125	159	16	1993-07-21 00:00:00 UTC	2000-07-25 00:00:00 UTC	2000-08-13 00:00:00 UTC	NA	NA	0	0	2580	NA
1577	544	40	2001	3241	159	16	1993-07-21 00:00:00 UTC	2001-06-29 00:00:00 UTC	2001-07-26 00:00:00 UTC	NA	NA	0	0	2927	NA
1578	544	41	2002	850	159	16	1993-07-21 00:00:00 UTC	2002-07-11 00:00:00 UTC	2002-10-02 00:00:00 UTC	NA	NA	0	0	3360	NA
1579	544	30	2003	543	159	16	1993-07-21 00:00:00 UTC	2003-06-06 00:00:00 UTC	2003-09-02 00:00:00 UTC	16.20000076	25.70000076	0	0	3695	35682.1719772045
1580	544	31	2003	2697	159	16	1993-07-21 00:00:00 UTC	2003-12-12 00:00:00 UTC	2004-01-14 00:00:00 UTC	15.60000038	26	0	0	3829	NA
1581	544	32	2004	2814	159	16	1993-07-21 00:00:00 UTC	2004-05-17 00:00:00 UTC	2004-05-29 00:00:00 UTC	NA	NA	0	0	3965	NA
1582	544	34	2004	2871	159	16	1993-07-21 00:00:00 UTC	2004-05-30 00:00:00 UTC	2004-09-02 00:00:00 UTC	NA	NA	1	NA	4061	15925.1626652817
1583	545	17	1994	2049	161	16	1993-07-23 00:00:00 UTC	1994-07-07 00:00:00 UTC	1994-07-29 00:00:00 UTC	16.60000038	NA	0	1	371	NA
1584	545	19	1995	2166	160	16	1993-07-23 00:00:00 UTC	1995-05-22 00:00:00 UTC	1995-09-14 00:00:00 UTC	17.29999924	NA	0	0	783	NA
1585	545	21	1996	2290	160	16	1993-07-23 00:00:00 UTC	1996-06-24 00:00:00 UTC	1996-08-11 00:00:00 UTC	NA	NA	0	0	1115	61229.0192896651
1586	545	22	1997	108	160	16	1993-07-23 00:00:00 UTC	1997-07-01 00:00:00 UTC	1997-08-28 00:00:00 UTC	NA	NA	0	0	1497	35452.6774278483
1587	545	23	1998	181	160	16	1993-07-23 00:00:00 UTC	1997-12-20 00:00:00 UTC	1998-03-28 00:00:00 UTC	NA	NA	1	NA	1709	32071.3000018503
1588	546	17	1994	2039	134	16	1993-07-23 00:00:00 UTC	1994-07-07 00:00:00 UTC	1994-07-29 00:00:00 UTC	NA	NA	0	1	371	NA
1589	546	19	1995	2157	138	16	1993-07-23 00:00:00 UTC	1995-05-22 00:00:00 UTC	1995-09-14 00:00:00 UTC	NA	NA	1	NA	783	NA
1590	547	17	1994	2047	158	16	1993-07-23 00:00:00 UTC	1994-07-07 00:00:00 UTC	1994-07-29 00:00:00 UTC	16.5	NA	0	0	371	NA
1591	547	19	1995	2164	158	16	1993-07-23 00:00:00 UTC	1995-05-22 00:00:00 UTC	1995-09-14 00:00:00 UTC	NA	NA	0	0	783	NA
1592	547	21	1996	2288	158	16	1993-07-23 00:00:00 UTC	1996-06-24 00:00:00 UTC	1996-08-11 00:00:00 UTC	NA	NA	1	NA	1115	NA
1593	548	17	1994	2040	137	16	1993-07-24 00:00:00 UTC	1994-07-07 00:00:00 UTC	1994-07-29 00:00:00 UTC	14.19999981	NA	0	0	370	NA
1594	548	19	1995	2156	137	16	1993-07-24 00:00:00 UTC	1995-05-22 00:00:00 UTC	1995-09-14 00:00:00 UTC	NA	NA	1	NA	782	NA
1595	549	17	1994	2037	129	16	1993-07-24 00:00:00 UTC	1994-07-07 00:00:00 UTC	1994-07-29 00:00:00 UTC	15.80000019	NA	0	1	370	NA
1596	549	19	1995	2152	130	16	1993-07-24 00:00:00 UTC	1995-05-22 00:00:00 UTC	1995-09-14 00:00:00 UTC	NA	NA	0	0	782	NA
1597	549	21	1996	2276	130	16	1993-07-24 00:00:00 UTC	1996-06-24 00:00:00 UTC	1996-08-11 00:00:00 UTC	NA	NA	0	0	1114	107136.086865481
1598	549	22	1997	95	130	16	1993-07-24 00:00:00 UTC	1997-07-01 00:00:00 UTC	1997-08-28 00:00:00 UTC	NA	NA	0	0	1496	85048.4748637764
1599	549	23	1998	2344	130	16	1993-07-24 00:00:00 UTC	1997-12-20 00:00:00 UTC	1998-03-28 00:00:00 UTC	NA	NA	0	0	1708	64723.2694793022
1600	549	25	1998	267	130	16	1993-07-24 00:00:00 UTC	1998-06-20 00:00:00 UTC	1998-09-27 00:00:00 UTC	NA	NA	1	NA	1891	59563.6133213429
1601	550	17	1994	2037	129	16	1993-07-24 00:00:00 UTC	1994-07-07 00:00:00 UTC	1994-07-29 00:00:00 UTC	15.10000038	NA	0	0	370	NA
1602	550	19	1995	2151	129	16	1993-07-24 00:00:00 UTC	1995-05-22 00:00:00 UTC	1995-09-14 00:00:00 UTC	NA	NA	0	1	782	NA
1603	550	21	1996	2282	141	16	1993-07-24 00:00:00 UTC	1996-06-24 00:00:00 UTC	1996-08-11 00:00:00 UTC	NA	NA	0	0	1114	94645.3127435806
1604	550	22	1997	102	141	16	1993-07-24 00:00:00 UTC	1997-07-01 00:00:00 UTC	1997-08-28 00:00:00 UTC	17.29999924	26.70000076	0	0	1496	60791.9062909839
1605	550	23	1998	177	141	16	1993-07-24 00:00:00 UTC	1997-12-20 00:00:00 UTC	1998-03-28 00:00:00 UTC	NA	NA	1	NA	1708	40787.6276850166
1606	551	17	1994	2036	127	16	1993-07-24 00:00:00 UTC	1994-07-07 00:00:00 UTC	1994-07-29 00:00:00 UTC	14.10000038	NA	0	0	370	NA
1607	551	19	1995	2150	127	16	1993-07-24 00:00:00 UTC	1995-05-22 00:00:00 UTC	1995-09-14 00:00:00 UTC	NA	NA	0	0	782	NA
1608	551	21	1996	2274	127	16	1993-07-24 00:00:00 UTC	1996-06-24 00:00:00 UTC	1996-08-11 00:00:00 UTC	NA	NA	1	NA	1114	240955.672441657
1609	552	17	1994	2046	157	16	1993-07-24 00:00:00 UTC	1994-07-07 00:00:00 UTC	1994-07-29 00:00:00 UTC	13.10000038	NA	0	0	370	NA
1610	552	19	1995	2163	157	16	1993-07-24 00:00:00 UTC	1995-05-22 00:00:00 UTC	1995-09-14 00:00:00 UTC	NA	NA	1	NA	782	NA
1611	553	17	1994	2038	131	16	1993-07-24 00:00:00 UTC	1994-07-07 00:00:00 UTC	1994-07-29 00:00:00 UTC	14.69999981	NA	1	NA	370	NA
1612	554	17	1994	2047	158	16	1993-07-24 00:00:00 UTC	1994-07-07 00:00:00 UTC	1994-07-29 00:00:00 UTC	16	NA	0	1	370	NA
1613	554	19	1995	2160	149	16	1993-07-24 00:00:00 UTC	1995-05-22 00:00:00 UTC	1995-09-14 00:00:00 UTC	NA	NA	0	1	782	NA
1614	554	21	1996	2286	155	16	1993-07-24 00:00:00 UTC	1996-06-24 00:00:00 UTC	1996-08-11 00:00:00 UTC	NA	NA	0	0	1114	55977.9238043885
1615	554	22	1997	105	155	16	1993-07-24 00:00:00 UTC	1997-07-01 00:00:00 UTC	1997-08-28 00:00:00 UTC	NA	NA	0	1	1496	46920.6055779144
1616	554	23	1998	178	148	16	1993-07-24 00:00:00 UTC	1997-12-20 00:00:00 UTC	1998-03-28 00:00:00 UTC	15.39999962	24.5	0	1	1708	90036.867390751
1617	554	25	1998	7023	144	16	1993-07-24 00:00:00 UTC	1998-06-20 00:00:00 UTC	1998-09-27 00:00:00 UTC	NA	NA	1	NA	1891	22721.3002804584
1618	555	17	1994	2010	61	16	1993-07-24 00:00:00 UTC	1994-07-07 00:00:00 UTC	1994-07-29 00:00:00 UTC	NA	NA	0	0	370	NA
1619	555	19	1995	2113	61	16	1993-07-24 00:00:00 UTC	1995-05-22 00:00:00 UTC	1995-09-14 00:00:00 UTC	NA	NA	0	0	782	NA
1620	555	21	1996	2235	61	16	1993-07-24 00:00:00 UTC	1996-06-24 00:00:00 UTC	1996-08-11 00:00:00 UTC	NA	NA	0	0	1114	488924.490390397
1621	555	22	1997	51	61	16	1993-07-24 00:00:00 UTC	1997-07-01 00:00:00 UTC	1997-08-28 00:00:00 UTC	NA	NA	0	0	1496	167848.478852481
1622	555	23	1998	2326	61	16	1993-07-24 00:00:00 UTC	1997-12-20 00:00:00 UTC	1998-03-28 00:00:00 UTC	NA	NA	0	1	1708	136763.285425612
1623	555	25	1998	224	57	16	1993-07-24 00:00:00 UTC	1998-06-20 00:00:00 UTC	1998-09-27 00:00:00 UTC	NA	NA	1	NA	1891	47903.268263815
1624	556	17	1994	2050	163	16	1993-07-24 00:00:00 UTC	1994-07-07 00:00:00 UTC	1994-07-29 00:00:00 UTC	15.60000038	NA	0	0	370	NA
1625	556	19	1995	2167	163	16	1993-07-24 00:00:00 UTC	1995-05-22 00:00:00 UTC	1995-09-14 00:00:00 UTC	NA	NA	0	0	782	NA
1626	556	21	1996	2291	163	16	1993-07-24 00:00:00 UTC	1996-06-24 00:00:00 UTC	1996-08-11 00:00:00 UTC	NA	NA	1	NA	1114	NA
1627	557	17	1994	2008	57	16	1993-07-24 00:00:00 UTC	1994-07-07 00:00:00 UTC	1994-07-29 00:00:00 UTC	16.89999962	NA	0	0	370	NA
1628	557	19	1995	2111	57	16	1993-07-24 00:00:00 UTC	1995-05-22 00:00:00 UTC	1995-09-14 00:00:00 UTC	NA	NA	0	0	782	NA
1629	557	21	1996	2233	57	16	1993-07-24 00:00:00 UTC	1996-06-24 00:00:00 UTC	1996-08-11 00:00:00 UTC	NA	NA	0	0	1114	59280.3185873224
1630	557	22	1997	49	57	16	1993-07-24 00:00:00 UTC	1997-07-01 00:00:00 UTC	1997-08-28 00:00:00 UTC	NA	NA	0	0	1496	66324.6156632464
1631	557	23	1998	142	57	16	1993-07-24 00:00:00 UTC	1997-12-20 00:00:00 UTC	1998-03-28 00:00:00 UTC	NA	NA	0	0	1708	36684.2555446085
1632	557	25	1998	224	57	16	1993-07-24 00:00:00 UTC	1998-06-20 00:00:00 UTC	1998-09-27 00:00:00 UTC	16.60000038	25.20000076	0	0	1891	47903.268263815
1633	557	26	1999	2427	57	16	1993-07-24 00:00:00 UTC	1999-01-12 00:00:00 UTC	1999-01-29 00:00:00 UTC	NA	NA	0	0	2015	6766.61873469388
1634	557	27	1999	2498	57	16	1993-07-24 00:00:00 UTC	1999-04-09 00:00:00 UTC	1999-05-04 00:00:00 UTC	NA	NA	0	0	2110	NA
1635	557	28	1999	387	57	16	1993-07-24 00:00:00 UTC	1999-07-02 00:00:00 UTC	1999-09-26 00:00:00 UTC	16.79999924	26.10000038	0	0	2255	85330.5598290034
1636	557	39	2000	3065	57	16	1993-07-24 00:00:00 UTC	2000-07-25 00:00:00 UTC	2000-08-13 00:00:00 UTC	NA	NA	1	NA	2577	NA
1637	558	17	1994	2008	57	16	1993-07-24 00:00:00 UTC	1994-07-07 00:00:00 UTC	1994-07-29 00:00:00 UTC	14	NA	0	0	370	NA
1638	558	19	1995	2111	57	16	1993-07-24 00:00:00 UTC	1995-05-22 00:00:00 UTC	1995-09-14 00:00:00 UTC	NA	NA	0	0	782	NA
1639	558	21	1996	2233	57	16	1993-07-24 00:00:00 UTC	1996-06-24 00:00:00 UTC	1996-08-11 00:00:00 UTC	NA	NA	0	1	1114	59280.3185873224
1640	558	22	1997	3388	-3	16	1993-07-24 00:00:00 UTC	1997-07-01 00:00:00 UTC	1997-08-28 00:00:00 UTC	NA	NA	1	NA	1496	NA
1641	559	17	1994	2052	165	16	1993-07-24 00:00:00 UTC	1994-07-07 00:00:00 UTC	1994-07-29 00:00:00 UTC	16.70000076	NA	0	0	370	NA
1642	559	19	1995	2169	165	16	1993-07-24 00:00:00 UTC	1995-05-22 00:00:00 UTC	1995-09-14 00:00:00 UTC	NA	NA	0	0	782	NA
1643	559	21	1996	2293	165	16	1993-07-24 00:00:00 UTC	1996-06-24 00:00:00 UTC	1996-08-11 00:00:00 UTC	NA	NA	0	0	1114	121280.706916117
1644	559	22	1997	111	165	16	1993-07-24 00:00:00 UTC	1997-07-01 00:00:00 UTC	1997-08-28 00:00:00 UTC	15.80000019	26.20000076	0	1	1496	71472.1384061847
1645	559	23	1998	2351	167	16	1993-07-24 00:00:00 UTC	1997-12-20 00:00:00 UTC	1998-03-28 00:00:00 UTC	NA	NA	0	1	1708	71559.7756555571
1646	559	25	1998	225	59	16	1993-07-24 00:00:00 UTC	1998-06-20 00:00:00 UTC	1998-09-27 00:00:00 UTC	NA	NA	1	NA	1891	126066.774611412
1647	560	17	1994	2012	63	16	1993-07-24 00:00:00 UTC	1994-07-07 00:00:00 UTC	1994-07-29 00:00:00 UTC	14.5	NA	0	0	370	NA
1648	560	19	1995	2115	63	16	1993-07-24 00:00:00 UTC	1995-05-22 00:00:00 UTC	1995-09-14 00:00:00 UTC	NA	NA	1	NA	782	NA
1649	561	17	1994	2012	63	16	1993-07-24 00:00:00 UTC	1994-07-07 00:00:00 UTC	1994-07-29 00:00:00 UTC	15.60000038	NA	0	1	370	NA
1650	561	19	1995	2116	67	16	1993-07-24 00:00:00 UTC	1995-05-22 00:00:00 UTC	1995-09-14 00:00:00 UTC	NA	NA	0	0	782	NA
1651	561	21	1996	2239	67	16	1993-07-24 00:00:00 UTC	1996-06-24 00:00:00 UTC	1996-08-11 00:00:00 UTC	NA	NA	0	0	1114	178215.617973179
1652	561	22	1997	55	67	16	1993-07-24 00:00:00 UTC	1997-07-01 00:00:00 UTC	1997-08-28 00:00:00 UTC	NA	NA	0	0	1496	817913.738620438
1653	561	23	1998	146	67	16	1993-07-24 00:00:00 UTC	1997-12-20 00:00:00 UTC	1998-03-28 00:00:00 UTC	NA	NA	0	0	1708	398972.984433586
1654	561	25	1998	232	67	16	1993-07-24 00:00:00 UTC	1998-06-20 00:00:00 UTC	1998-09-27 00:00:00 UTC	NA	NA	0	0	1891	73721.1857578515
1655	561	26	1999	294	67	16	1993-07-24 00:00:00 UTC	1999-01-12 00:00:00 UTC	1999-01-29 00:00:00 UTC	NA	NA	0	0	2015	39243.3706000322
1656	561	27	1999	2502	67	16	1993-07-24 00:00:00 UTC	1999-04-09 00:00:00 UTC	1999-05-04 00:00:00 UTC	NA	NA	1	NA	2110	NA
1657	562	17	1994	1987	13	16	1993-07-27 00:00:00 UTC	1994-07-07 00:00:00 UTC	1994-07-29 00:00:00 UTC	16	NA	0	0	367	NA
1658	562	19	1995	2085	13	16	1993-07-27 00:00:00 UTC	1995-05-22 00:00:00 UTC	1995-09-14 00:00:00 UTC	15.89999962	NA	0	0	779	NA
1659	562	21	1996	2204	13	16	1993-07-27 00:00:00 UTC	1996-06-24 00:00:00 UTC	1996-08-11 00:00:00 UTC	NA	NA	0	0	1111	46445.8672782213
1660	562	22	1997	21	13	16	1993-07-27 00:00:00 UTC	1997-07-01 00:00:00 UTC	1997-08-28 00:00:00 UTC	NA	NA	0	0	1493	81514.2730019475
1661	562	23	1998	124	13	16	1993-07-27 00:00:00 UTC	1997-12-20 00:00:00 UTC	1998-03-28 00:00:00 UTC	NA	NA	0	0	1705	112246.791212135
1662	562	25	1998	196	13	16	1993-07-27 00:00:00 UTC	1998-06-20 00:00:00 UTC	1998-09-27 00:00:00 UTC	NA	NA	0	0	1888	31615.6659319434
1663	562	26	1999	2409	13	16	1993-07-27 00:00:00 UTC	1999-01-12 00:00:00 UTC	1999-01-29 00:00:00 UTC	NA	NA	1	NA	2012	17869.0582292858
1664	563	17	1994	1993	32	17	1994-07-19 00:00:00 UTC	1994-07-07 00:00:00 UTC	1994-07-29 00:00:00 UTC	NA	NA	0	1	10	NA
1665	563	19	1995	2170	166	17	1994-07-19 00:00:00 UTC	1995-05-22 00:00:00 UTC	1995-09-14 00:00:00 UTC	17.89999962	NA	0	0	422	NA
1666	563	21	1996	2294	166	17	1994-07-19 00:00:00 UTC	1996-06-24 00:00:00 UTC	1996-08-11 00:00:00 UTC	NA	NA	0	1	754	166683.003629635
1667	563	22	1997	108	160	17	1994-07-19 00:00:00 UTC	1997-07-01 00:00:00 UTC	1997-08-28 00:00:00 UTC	NA	NA	0	0	1136	35452.6774278483
1668	563	23	1998	181	160	17	1994-07-19 00:00:00 UTC	1997-12-20 00:00:00 UTC	1998-03-28 00:00:00 UTC	NA	NA	0	0	1348	32071.3000018503
1669	563	25	1998	274	160	17	1994-07-19 00:00:00 UTC	1998-06-20 00:00:00 UTC	1998-09-27 00:00:00 UTC	15.30000019	24.20000076	0	0	1531	99136.0298786739
1670	563	26	1999	2466	160	17	1994-07-19 00:00:00 UTC	1999-01-12 00:00:00 UTC	1999-01-29 00:00:00 UTC	NA	NA	0	0	1655	15274.5557530612
1671	563	27	1999	2534	160	17	1994-07-19 00:00:00 UTC	1999-04-09 00:00:00 UTC	1999-05-04 00:00:00 UTC	NA	NA	0	0	1750	NA
1672	563	28	1999	437	160	17	1994-07-19 00:00:00 UTC	1999-07-02 00:00:00 UTC	1999-09-26 00:00:00 UTC	NA	NA	0	0	1895	234902.731398109
1673	563	39	2000	3126	160	17	1994-07-19 00:00:00 UTC	2000-07-25 00:00:00 UTC	2000-08-13 00:00:00 UTC	NA	NA	0	0	2217	NA
1674	563	40	2001	3242	160	17	1994-07-19 00:00:00 UTC	2001-06-29 00:00:00 UTC	2001-07-26 00:00:00 UTC	NA	NA	0	0	2564	NA
1675	563	41	2002	851	160	17	1994-07-19 00:00:00 UTC	2002-07-11 00:00:00 UTC	2002-10-02 00:00:00 UTC	NA	NA	0	0	2997	NA
1676	563	30	2003	544	160	17	1994-07-19 00:00:00 UTC	2003-06-06 00:00:00 UTC	2003-09-02 00:00:00 UTC	NA	NA	0	0	3332	26275.9134850489
1677	563	31	2003	2698	160	17	1994-07-19 00:00:00 UTC	2003-12-12 00:00:00 UTC	2004-01-14 00:00:00 UTC	NA	NA	0	0	3466	NA
1678	563	32	2004	2815	160	17	1994-07-19 00:00:00 UTC	2004-05-17 00:00:00 UTC	2004-05-29 00:00:00 UTC	NA	NA	0	0	3602	NA
1679	563	34	2004	2872	160	17	1994-07-19 00:00:00 UTC	2004-05-30 00:00:00 UTC	2004-09-02 00:00:00 UTC	NA	NA	0	0	3698	9756.02203111053
1680	563	35	2005	2973	160	17	1994-07-19 00:00:00 UTC	2004-12-18 00:00:00 UTC	2005-01-12 00:00:00 UTC	NA	NA	0	0	3830	NA
1681	563	37	2005	746	160	17	1994-07-19 00:00:00 UTC	2005-05-26 00:00:00 UTC	2005-09-11 00:00:00 UTC	NA	NA	0	0	4072	NA
1682	563	54	2005	6393	160	17	1994-07-19 00:00:00 UTC	2005-11-11 00:00:00 UTC	2005-12-11 00:00:00 UTC	NA	NA	0	0	4163	NA
1683	563	75	2006	3865	160	17	1994-07-19 00:00:00 UTC	2006-06-12 00:00:00 UTC	2006-09-02 00:00:00 UTC	NA	NA	0	0	4428	11638.329650764
1684	563	77	2007	3982	160	17	1994-07-19 00:00:00 UTC	2007-01-06 00:00:00 UTC	2007-01-29 00:00:00 UTC	NA	NA	0	0	4577	NA
1685	563	82	2007	4293	160	17	1994-07-19 00:00:00 UTC	2007-06-14 00:00:00 UTC	2007-09-16 00:00:00 UTC	NA	NA	1	NA	4807	3939.67844359309
1686	594	17	1994	3311	24	16	1993-07-08 00:00:00 UTC	1994-07-07 00:00:00 UTC	1994-07-29 00:00:00 UTC	14	NA	0	0	386	NA
1687	594	19	1995	2091	24	16	1993-07-08 00:00:00 UTC	1995-05-22 00:00:00 UTC	1995-09-14 00:00:00 UTC	14.5	NA	1	NA	798	NA
1688	595	17	1994	1985	9	16	1993-07-08 00:00:00 UTC	1994-07-07 00:00:00 UTC	1994-07-29 00:00:00 UTC	15	NA	0	0	386	NA
1689	595	19	1995	2083	9	16	1993-07-08 00:00:00 UTC	1995-05-22 00:00:00 UTC	1995-09-14 00:00:00 UTC	15.30000019	NA	0	0	798	NA
1690	595	21	1996	2202	9	16	1993-07-08 00:00:00 UTC	1996-06-24 00:00:00 UTC	1996-08-11 00:00:00 UTC	NA	NA	0	0	1130	124449.123315449
1691	595	22	1997	2301	9	16	1993-07-08 00:00:00 UTC	1997-07-01 00:00:00 UTC	1997-08-28 00:00:00 UTC	NA	NA	0	0	1512	168997.131953454
1692	595	23	1998	123	9	16	1993-07-08 00:00:00 UTC	1997-12-20 00:00:00 UTC	1998-03-28 00:00:00 UTC	NA	NA	0	0	1724	86264.4328067293
1693	595	25	1998	194	9	16	1993-07-08 00:00:00 UTC	1998-06-20 00:00:00 UTC	1998-09-27 00:00:00 UTC	NA	NA	0	0	1907	168178.020786213
1694	595	26	1999	2407	9	16	1993-07-08 00:00:00 UTC	1999-01-12 00:00:00 UTC	1999-01-29 00:00:00 UTC	NA	NA	0	0	2031	24070.1899706825
1695	595	27	1999	319	9	16	1993-07-08 00:00:00 UTC	1999-04-09 00:00:00 UTC	1999-05-04 00:00:00 UTC	NA	NA	0	0	2126	NA
1696	595	28	1999	355	9	16	1993-07-08 00:00:00 UTC	1999-07-02 00:00:00 UTC	1999-09-26 00:00:00 UTC	NA	NA	0	0	2271	130480.924227824
1697	595	39	2000	3033	9	16	1993-07-08 00:00:00 UTC	2000-07-25 00:00:00 UTC	2000-08-13 00:00:00 UTC	NA	NA	0	0	2593	NA
1698	595	40	2001	3142	9	16	1993-07-08 00:00:00 UTC	2001-06-29 00:00:00 UTC	2001-07-26 00:00:00 UTC	NA	NA	0	0	2940	NA
1699	595	41	2002	782	9	16	1993-07-08 00:00:00 UTC	2002-07-11 00:00:00 UTC	2002-10-02 00:00:00 UTC	NA	NA	0	0	3373	NA
1700	595	30	2003	451	9	16	1993-07-08 00:00:00 UTC	2003-06-06 00:00:00 UTC	2003-09-02 00:00:00 UTC	NA	NA	0	0	3708	11412.5958534045
1701	595	31	2003	2596	9	16	1993-07-08 00:00:00 UTC	2003-12-12 00:00:00 UTC	2004-01-14 00:00:00 UTC	NA	NA	0	0	3842	NA
1702	595	32	2004	2713	9	16	1993-07-08 00:00:00 UTC	2004-05-17 00:00:00 UTC	2004-05-29 00:00:00 UTC	NA	NA	0	0	3978	NA
1703	595	34	2004	571	9	16	1993-07-08 00:00:00 UTC	2004-05-30 00:00:00 UTC	2004-09-02 00:00:00 UTC	14.89999962	24.60000038	0	0	4074	14251.6517307368
1704	595	35	2005	2880	9	16	1993-07-08 00:00:00 UTC	2004-12-18 00:00:00 UTC	2005-01-12 00:00:00 UTC	NA	NA	1	NA	4206	NA
1705	596	17	1994	1984	8	16	1993-07-08 00:00:00 UTC	1994-07-07 00:00:00 UTC	1994-07-29 00:00:00 UTC	14.80000019	NA	0	0	386	NA
1706	596	19	1995	2082	8	16	1993-07-08 00:00:00 UTC	1995-05-22 00:00:00 UTC	1995-09-14 00:00:00 UTC	NA	NA	0	0	798	NA
1707	596	21	1996	2201	8	16	1993-07-08 00:00:00 UTC	1996-06-24 00:00:00 UTC	1996-08-11 00:00:00 UTC	NA	NA	0	0	1130	41623.7866818236
1708	596	22	1997	19	8	16	1993-07-08 00:00:00 UTC	1997-07-01 00:00:00 UTC	1997-08-28 00:00:00 UTC	13.89999962	23.70000076	0	0	1512	66816.6934251173
1709	596	23	1998	122	8	16	1993-07-08 00:00:00 UTC	1997-12-20 00:00:00 UTC	1998-03-28 00:00:00 UTC	NA	NA	0	0	1724	127517.948635977
1710	596	25	1998	193	8	16	1993-07-08 00:00:00 UTC	1998-06-20 00:00:00 UTC	1998-09-27 00:00:00 UTC	NA	NA	0	0	1907	32084.7047639252
1711	596	26	1999	280	8	16	1993-07-08 00:00:00 UTC	1999-01-12 00:00:00 UTC	1999-01-29 00:00:00 UTC	NA	NA	0	0	2031	21395.2743722541
1712	596	27	1999	318	8	16	1993-07-08 00:00:00 UTC	1999-04-09 00:00:00 UTC	1999-05-04 00:00:00 UTC	NA	NA	0	0	2126	NA
1713	596	28	1999	354	8	16	1993-07-08 00:00:00 UTC	1999-07-02 00:00:00 UTC	1999-09-26 00:00:00 UTC	NA	NA	1	NA	2271	30202.1687745805
1714	597	17	1994	2030	112	17	1994-04-09 00:00:00 UTC	1994-07-07 00:00:00 UTC	1994-07-29 00:00:00 UTC	15.69999981	NA	0	1	111	NA
1715	597	19	1995	2089	20	17	1994-04-09 00:00:00 UTC	1995-05-22 00:00:00 UTC	1995-09-14 00:00:00 UTC	16.60000038	NA	0	0	523	NA
1716	597	19	1995	2089	20	17	1994-04-09 00:00:00 UTC	1995-05-22 00:00:00 UTC	1995-09-14 00:00:00 UTC	15.80000019	NA	0	0	523	NA
1717	597	21	1996	2208	20	17	1994-04-09 00:00:00 UTC	1996-06-24 00:00:00 UTC	1996-08-11 00:00:00 UTC	NA	NA	0	0	855	55418.9978200169
1718	597	22	1997	25	20	17	1994-04-09 00:00:00 UTC	1997-07-01 00:00:00 UTC	1997-08-28 00:00:00 UTC	NA	NA	0	0	1237	76513.1166444488
1719	597	23	1998	128	20	17	1994-04-09 00:00:00 UTC	1997-12-20 00:00:00 UTC	1998-03-28 00:00:00 UTC	NA	NA	0	0	1449	106777.123454004
1720	597	25	1998	200	20	17	1994-04-09 00:00:00 UTC	1998-06-20 00:00:00 UTC	1998-09-27 00:00:00 UTC	NA	NA	0	0	1632	99428.8581114609
1721	597	26	1999	2413	20	17	1994-04-09 00:00:00 UTC	1999-01-12 00:00:00 UTC	1999-01-29 00:00:00 UTC	NA	NA	0	0	1756	38132.2653763509
1722	597	27	1999	321	20	17	1994-04-09 00:00:00 UTC	1999-04-09 00:00:00 UTC	1999-05-04 00:00:00 UTC	NA	NA	0	0	1851	NA
1723	597	28	1999	362	20	17	1994-04-09 00:00:00 UTC	1999-07-02 00:00:00 UTC	1999-09-26 00:00:00 UTC	15.89999962	NA	0	0	1996	73036.5796805513
1724	597	39	2000	3039	20	17	1994-04-09 00:00:00 UTC	2000-07-25 00:00:00 UTC	2000-08-13 00:00:00 UTC	NA	NA	0	0	2318	NA
1725	597	40	2001	3149	20	17	1994-04-09 00:00:00 UTC	2001-06-29 00:00:00 UTC	2001-07-26 00:00:00 UTC	NA	NA	1	NA	2665	NA
1726	598	17	1994	2030	112	16	1993-07-09 00:00:00 UTC	1994-07-07 00:00:00 UTC	1994-07-29 00:00:00 UTC	14.10000038	NA	1	NA	385	NA
1727	599	17	1994	1993	32	16	1993-07-09 00:00:00 UTC	1994-07-07 00:00:00 UTC	1994-07-29 00:00:00 UTC	16.10000038	NA	0	0	385	NA
1728	599	19	1995	2096	32	16	1993-07-09 00:00:00 UTC	1995-05-22 00:00:00 UTC	1995-09-14 00:00:00 UTC	NA	NA	0	1	797	NA
1729	599	21	1996	2198	2	16	1993-07-09 00:00:00 UTC	1996-06-24 00:00:00 UTC	1996-08-11 00:00:00 UTC	NA	NA	0	0	1129	27466.7659418372
1730	599	22	1997	16	2	16	1993-07-09 00:00:00 UTC	1997-07-01 00:00:00 UTC	1997-08-28 00:00:00 UTC	NA	NA	0	1	1511	45689.4781287753
1731	599	23	1998	152	81	16	1993-07-09 00:00:00 UTC	1997-12-20 00:00:00 UTC	1998-03-28 00:00:00 UTC	NA	NA	0	0	1723	67170.3267629452
1732	599	25	1998	240	81	16	1993-07-09 00:00:00 UTC	1998-06-20 00:00:00 UTC	1998-09-27 00:00:00 UTC	NA	NA	0	0	1906	102697.670189535
1733	599	26	1999	2441	81	16	1993-07-09 00:00:00 UTC	1999-01-12 00:00:00 UTC	1999-01-29 00:00:00 UTC	NA	NA	0	0	2030	25282.9552730299
1734	599	27	1999	2510	81	16	1993-07-09 00:00:00 UTC	1999-04-09 00:00:00 UTC	1999-05-04 00:00:00 UTC	NA	NA	1	NA	2125	NA
1735	600	17	1994	1992	30	16	1993-07-10 00:00:00 UTC	1994-07-07 00:00:00 UTC	1994-07-29 00:00:00 UTC	14.60000038	NA	0	0	384	NA
1736	600	19	1995	2095	30	16	1993-07-10 00:00:00 UTC	1995-05-22 00:00:00 UTC	1995-09-14 00:00:00 UTC	NA	NA	1	NA	796	NA
1737	601	17	1994	1992	30	16	1993-07-10 00:00:00 UTC	1994-07-07 00:00:00 UTC	1994-07-29 00:00:00 UTC	14	NA	0	1	384	NA
1738	601	19	1995	2177	173	16	1993-07-10 00:00:00 UTC	1995-05-22 00:00:00 UTC	1995-09-14 00:00:00 UTC	NA	NA	0	0	796	NA
1739	601	21	1996	2300	173	16	1993-07-10 00:00:00 UTC	1996-06-24 00:00:00 UTC	1996-08-11 00:00:00 UTC	NA	NA	0	0	1128	135594.813628284
1740	601	22	1997	2309	173	16	1993-07-10 00:00:00 UTC	1997-07-01 00:00:00 UTC	1997-08-28 00:00:00 UTC	NA	NA	0	0	1510	48730.4964589052
1741	601	23	1998	2353	173	16	1993-07-10 00:00:00 UTC	1997-12-20 00:00:00 UTC	1998-03-28 00:00:00 UTC	NA	NA	0	0	1722	77644.2209141476
1742	601	25	1998	2400	173	16	1993-07-10 00:00:00 UTC	1998-06-20 00:00:00 UTC	1998-09-27 00:00:00 UTC	NA	NA	0	0	1905	94393.9867090832
1743	601	26	1999	2472	173	16	1993-07-10 00:00:00 UTC	1999-01-12 00:00:00 UTC	1999-01-29 00:00:00 UTC	NA	NA	0	0	2029	15825.1968541831
1744	601	27	1999	2540	173	16	1993-07-10 00:00:00 UTC	1999-04-09 00:00:00 UTC	1999-05-04 00:00:00 UTC	NA	NA	0	0	2124	NA
1745	601	28	1999	443	173	16	1993-07-10 00:00:00 UTC	1999-07-02 00:00:00 UTC	1999-09-26 00:00:00 UTC	NA	NA	0	0	2269	76703.0191890621
1746	601	39	2000	3132	173	16	1993-07-10 00:00:00 UTC	2000-07-25 00:00:00 UTC	2000-08-13 00:00:00 UTC	NA	NA	0	0	2591	NA
1747	601	40	2001	3248	173	16	1993-07-10 00:00:00 UTC	2001-06-29 00:00:00 UTC	2001-07-26 00:00:00 UTC	NA	NA	0	0	2938	NA
1748	601	41	2002	854	173	16	1993-07-10 00:00:00 UTC	2002-07-11 00:00:00 UTC	2002-10-02 00:00:00 UTC	NA	NA	0	0	3371	NA
1749	601	30	2003	550	173	16	1993-07-10 00:00:00 UTC	2003-06-06 00:00:00 UTC	2003-09-02 00:00:00 UTC	NA	NA	0	0	3706	11537.4357093443
1750	601	31	2003	2704	173	16	1993-07-10 00:00:00 UTC	2003-12-12 00:00:00 UTC	2004-01-14 00:00:00 UTC	NA	NA	0	0	3840	NA
1751	601	32	2004	2822	173	16	1993-07-10 00:00:00 UTC	2004-05-17 00:00:00 UTC	2004-05-29 00:00:00 UTC	NA	NA	1	NA	3976	NA
1752	602	17	1994	2033	123	16	1993-07-10 00:00:00 UTC	1994-07-07 00:00:00 UTC	1994-07-29 00:00:00 UTC	16.60000038	NA	0	0	384	NA
1753	602	19	1995	2146	123	16	1993-07-10 00:00:00 UTC	1995-05-22 00:00:00 UTC	1995-09-14 00:00:00 UTC	NA	NA	0	0	796	NA
1754	602	21	1996	2270	123	16	1993-07-10 00:00:00 UTC	1996-06-24 00:00:00 UTC	1996-08-11 00:00:00 UTC	NA	NA	0	0	1128	296188.011829518
1755	602	22	1997	90	123	16	1993-07-10 00:00:00 UTC	1997-07-01 00:00:00 UTC	1997-08-28 00:00:00 UTC	NA	NA	0	0	1510	45650.7744309906
1756	602	23	1998	2340	123	16	1993-07-10 00:00:00 UTC	1997-12-20 00:00:00 UTC	1998-03-28 00:00:00 UTC	NA	NA	0	0	1722	90672.2048170547
1757	602	25	1998	263	123	16	1993-07-10 00:00:00 UTC	1998-06-20 00:00:00 UTC	1998-09-27 00:00:00 UTC	17	26.5	0	0	1905	53314.4194538638
1758	602	26	1999	2456	123	16	1993-07-10 00:00:00 UTC	1999-01-12 00:00:00 UTC	1999-01-29 00:00:00 UTC	NA	NA	0	0	2029	13114.4361799572
1759	602	27	1999	2523	123	16	1993-07-10 00:00:00 UTC	1999-04-09 00:00:00 UTC	1999-05-04 00:00:00 UTC	NA	NA	0	0	2124	NA
1760	602	28	1999	422	123	16	1993-07-10 00:00:00 UTC	1999-07-02 00:00:00 UTC	1999-09-26 00:00:00 UTC	NA	NA	0	0	2269	44098.2099620068
1761	602	39	2000	3109	123	16	1993-07-10 00:00:00 UTC	2000-07-25 00:00:00 UTC	2000-08-13 00:00:00 UTC	NA	NA	0	0	2591	NA
1762	602	40	2001	3224	123	16	1993-07-10 00:00:00 UTC	2001-06-29 00:00:00 UTC	2001-07-26 00:00:00 UTC	NA	NA	1	NA	2938	NA
1763	603	17	1994	2002	49	16	1993-07-10 00:00:00 UTC	1994-07-07 00:00:00 UTC	1994-07-29 00:00:00 UTC	15.5	NA	0	1	384	NA
1764	603	19	1995	2103	47	16	1993-07-10 00:00:00 UTC	1995-05-22 00:00:00 UTC	1995-09-14 00:00:00 UTC	15.89999962	NA	1	NA	796	NA
1765	604	17	1994	2002	49	16	1993-07-10 00:00:00 UTC	1994-07-07 00:00:00 UTC	1994-07-29 00:00:00 UTC	16.79999924	NA	0	1	384	NA
1766	604	19	1995	2103	47	16	1993-07-10 00:00:00 UTC	1995-05-22 00:00:00 UTC	1995-09-14 00:00:00 UTC	13.60000038	NA	0	0	796	NA
1767	604	21	1996	2225	47	16	1993-07-10 00:00:00 UTC	1996-06-24 00:00:00 UTC	1996-08-11 00:00:00 UTC	NA	NA	0	0	1128	90719.636804317
1768	604	22	1997	40	47	16	1993-07-10 00:00:00 UTC	1997-07-01 00:00:00 UTC	1997-08-28 00:00:00 UTC	NA	NA	0	0	1510	89665.0084125586
1769	604	23	1998	139	47	16	1993-07-10 00:00:00 UTC	1997-12-20 00:00:00 UTC	1998-03-28 00:00:00 UTC	NA	NA	0	0	1722	120802.299689095
1770	604	25	1998	217	47	16	1993-07-10 00:00:00 UTC	1998-06-20 00:00:00 UTC	1998-09-27 00:00:00 UTC	14	24.60000038	0	0	1905	45129.9823592016
1771	604	26	1999	292	47	16	1993-07-10 00:00:00 UTC	1999-01-12 00:00:00 UTC	1999-01-29 00:00:00 UTC	NA	NA	0	0	2029	30174.0966375964
1772	604	27	1999	325	47	16	1993-07-10 00:00:00 UTC	1999-04-09 00:00:00 UTC	1999-05-04 00:00:00 UTC	NA	NA	0	0	2124	NA
1773	604	28	1999	379	47	16	1993-07-10 00:00:00 UTC	1999-07-02 00:00:00 UTC	1999-09-26 00:00:00 UTC	NA	NA	0	0	2269	124809.706688614
1774	604	39	2000	3057	47	16	1993-07-10 00:00:00 UTC	2000-07-25 00:00:00 UTC	2000-08-13 00:00:00 UTC	NA	NA	1	NA	2591	NA
1775	605	17	1994	2053	169	16	1993-07-10 00:00:00 UTC	1994-07-07 00:00:00 UTC	1994-07-29 00:00:00 UTC	16.20000076	NA	0	0	384	NA
1776	605	19	1995	2173	169	16	1993-07-10 00:00:00 UTC	1995-05-22 00:00:00 UTC	1995-09-14 00:00:00 UTC	NA	NA	0	0	796	NA
1777	605	21	1996	2297	169	16	1993-07-10 00:00:00 UTC	1996-06-24 00:00:00 UTC	1996-08-11 00:00:00 UTC	NA	NA	0	1	1128	29894.2304339566
1778	605	22	1997	114	168	16	1993-07-10 00:00:00 UTC	1997-07-01 00:00:00 UTC	1997-08-28 00:00:00 UTC	16	26.39999962	0	0	1510	125634.026618394
1779	605	23	1998	185	168	16	1993-07-10 00:00:00 UTC	1997-12-20 00:00:00 UTC	1998-03-28 00:00:00 UTC	NA	NA	0	0	1722	196749.397841489
1780	605	25	1998	278	168	16	1993-07-10 00:00:00 UTC	1998-06-20 00:00:00 UTC	1998-09-27 00:00:00 UTC	NA	NA	0	0	1905	115505.703436118
1781	605	26	1999	2470	168	16	1993-07-10 00:00:00 UTC	1999-01-12 00:00:00 UTC	1999-01-29 00:00:00 UTC	NA	NA	1	NA	2029	23136.0958395608
1782	606	17	1994	1992	30	16	1993-07-10 00:00:00 UTC	1994-07-07 00:00:00 UTC	1994-07-29 00:00:00 UTC	16.29999924	NA	0	1	384	NA
1783	606	19	1995	2114	62	16	1993-07-10 00:00:00 UTC	1995-05-22 00:00:00 UTC	1995-09-14 00:00:00 UTC	NA	NA	0	0	796	NA
1784	606	19	1995	2114	62	16	1993-07-10 00:00:00 UTC	1995-05-22 00:00:00 UTC	1995-09-14 00:00:00 UTC	16	NA	0	0	796	NA
1785	606	21	1996	2236	62	16	1993-07-10 00:00:00 UTC	1996-06-24 00:00:00 UTC	1996-08-11 00:00:00 UTC	NA	NA	0	0	1128	59399.3061178978
1786	606	22	1997	52	62	16	1993-07-10 00:00:00 UTC	1997-07-01 00:00:00 UTC	1997-08-28 00:00:00 UTC	16.5	25.5	0	0	1510	275232.317454895
1787	606	23	1998	144	62	16	1993-07-10 00:00:00 UTC	1997-12-20 00:00:00 UTC	1998-03-28 00:00:00 UTC	NA	NA	1	NA	1722	173438.614765183
1788	607	17	1994	2011	62	16	1993-07-10 00:00:00 UTC	1994-07-07 00:00:00 UTC	1994-07-29 00:00:00 UTC	16.79999924	NA	0	0	384	NA
1789	607	19	1995	2114	62	16	1993-07-10 00:00:00 UTC	1995-05-22 00:00:00 UTC	1995-09-14 00:00:00 UTC	NA	NA	0	0	796	NA
1790	607	21	1996	2236	62	16	1993-07-10 00:00:00 UTC	1996-06-24 00:00:00 UTC	1996-08-11 00:00:00 UTC	NA	NA	0	0	1128	59399.3061178978
1791	607	22	1997	52	62	16	1993-07-10 00:00:00 UTC	1997-07-01 00:00:00 UTC	1997-08-28 00:00:00 UTC	NA	NA	0	0	1510	275232.317454895
1792	607	23	1998	144	62	16	1993-07-10 00:00:00 UTC	1997-12-20 00:00:00 UTC	1998-03-28 00:00:00 UTC	NA	NA	0	0	1722	173438.614765183
1793	607	25	1998	228	62	16	1993-07-10 00:00:00 UTC	1998-06-20 00:00:00 UTC	1998-09-27 00:00:00 UTC	16.5	25.5	0	0	1905	41571.445896183
1794	607	26	1999	2431	62	16	1993-07-10 00:00:00 UTC	1999-01-12 00:00:00 UTC	1999-01-29 00:00:00 UTC	NA	NA	0	1	2029	26440.1120786085
1795	607	27	1999	2500	61	16	1993-07-10 00:00:00 UTC	1999-04-09 00:00:00 UTC	1999-05-04 00:00:00 UTC	NA	NA	0	1	2124	NA
1796	607	28	1999	390	62	16	1993-07-10 00:00:00 UTC	1999-07-02 00:00:00 UTC	1999-09-26 00:00:00 UTC	NA	NA	0	1	2269	63466.9444453414
1797	607	39	2000	3067	61	16	1993-07-10 00:00:00 UTC	2000-07-25 00:00:00 UTC	2000-08-13 00:00:00 UTC	NA	NA	0	0	2591	NA
1798	607	40	2001	3181	61	16	1993-07-10 00:00:00 UTC	2001-06-29 00:00:00 UTC	2001-07-26 00:00:00 UTC	NA	NA	1	NA	2938	NA
1799	608	17	1994	2009	59	16	1993-07-11 00:00:00 UTC	1994-07-07 00:00:00 UTC	1994-07-29 00:00:00 UTC	15.60000038	NA	0	0	383	NA
1800	608	19	1995	2112	59	16	1993-07-11 00:00:00 UTC	1995-05-22 00:00:00 UTC	1995-09-14 00:00:00 UTC	NA	NA	0	0	795	NA
1801	608	21	1996	2234	59	16	1993-07-11 00:00:00 UTC	1996-06-24 00:00:00 UTC	1996-08-11 00:00:00 UTC	16.5	NA	0	0	1127	381771.793829619
1802	608	22	1997	50	59	16	1993-07-11 00:00:00 UTC	1997-07-01 00:00:00 UTC	1997-08-28 00:00:00 UTC	15.5	24.60000038	0	0	1509	207956.221367762
1803	608	23	1998	143	59	16	1993-07-11 00:00:00 UTC	1997-12-20 00:00:00 UTC	1998-03-28 00:00:00 UTC	NA	NA	1	NA	1721	139418.484557072
1804	609	17	1994	1999	44	16	1993-07-11 00:00:00 UTC	1994-07-07 00:00:00 UTC	1994-07-29 00:00:00 UTC	16.89999962	NA	0	0	383	NA
1805	609	19	1995	2102	44	16	1993-07-11 00:00:00 UTC	1995-05-22 00:00:00 UTC	1995-09-14 00:00:00 UTC	16.39999962	NA	0	0	795	NA
1806	609	19	1995	2102	44	16	1993-07-11 00:00:00 UTC	1995-05-22 00:00:00 UTC	1995-09-14 00:00:00 UTC	16.79999924	NA	0	1	795	NA
1807	609	21	1996	2222	42	16	1993-07-11 00:00:00 UTC	1996-06-24 00:00:00 UTC	1996-08-11 00:00:00 UTC	NA	NA	0	0	1127	NA
1808	609	22	1997	37	42	16	1993-07-11 00:00:00 UTC	1997-07-01 00:00:00 UTC	1997-08-28 00:00:00 UTC	14.30000019	26.39999962	0	0	1509	99126.9400012039
1809	609	23	1998	137	42	16	1993-07-11 00:00:00 UTC	1997-12-20 00:00:00 UTC	1998-03-28 00:00:00 UTC	NA	NA	0	0	1721	46607.7977022152
1810	609	25	1998	214	42	16	1993-07-11 00:00:00 UTC	1998-06-20 00:00:00 UTC	1998-09-27 00:00:00 UTC	NA	NA	0	0	1904	41120.8580319073
1811	609	26	1999	2418	42	16	1993-07-11 00:00:00 UTC	1999-01-12 00:00:00 UTC	1999-01-29 00:00:00 UTC	NA	NA	0	0	2028	1315.22808862193
1812	609	27	1999	2491	42	16	1993-07-11 00:00:00 UTC	1999-04-09 00:00:00 UTC	1999-05-04 00:00:00 UTC	NA	NA	0	0	2123	NA
1813	609	28	1999	376	42	16	1993-07-11 00:00:00 UTC	1999-07-02 00:00:00 UTC	1999-09-26 00:00:00 UTC	NA	NA	0	0	2268	50422.3589129342
1814	609	39	2000	3054	42	16	1993-07-11 00:00:00 UTC	2000-07-25 00:00:00 UTC	2000-08-13 00:00:00 UTC	NA	NA	0	0	2590	NA
1815	609	40	2001	3166	42	16	1993-07-11 00:00:00 UTC	2001-06-29 00:00:00 UTC	2001-07-26 00:00:00 UTC	NA	NA	0	0	2937	NA
1816	609	41	2002	799	42	16	1993-07-11 00:00:00 UTC	2002-07-11 00:00:00 UTC	2002-10-02 00:00:00 UTC	16.70000076	25.89999962	0	0	3370	NA
1817	609	30	2003	473	42	16	1993-07-11 00:00:00 UTC	2003-06-06 00:00:00 UTC	2003-09-02 00:00:00 UTC	16	25.89999962	0	0	3705	47112.1599300852
1818	609	31	2003	2620	42	16	1993-07-11 00:00:00 UTC	2003-12-12 00:00:00 UTC	2004-01-14 00:00:00 UTC	NA	NA	0	0	3839	NA
1819	609	32	2004	2737	42	16	1993-07-11 00:00:00 UTC	2004-05-17 00:00:00 UTC	2004-05-29 00:00:00 UTC	NA	NA	0	0	3975	NA
1820	609	34	2004	591	42	16	1993-07-11 00:00:00 UTC	2004-05-30 00:00:00 UTC	2004-09-02 00:00:00 UTC	NA	NA	0	0	4071	6934.80006759236
1821	609	35	2005	641	42	16	1993-07-11 00:00:00 UTC	2004-12-18 00:00:00 UTC	2005-01-12 00:00:00 UTC	16.5	25.70000076	0	0	4203	NA
1822	609	37	2005	676	42	16	1993-07-11 00:00:00 UTC	2005-05-26 00:00:00 UTC	2005-09-11 00:00:00 UTC	NA	NA	0	0	4445	NA
1823	609	54	2005	6337	42	16	1993-07-11 00:00:00 UTC	2005-11-11 00:00:00 UTC	2005-12-11 00:00:00 UTC	NA	26.39999962	1	NA	4536	NA
1824	627	17	1994	2014	73	17	1994-04-17 00:00:00 UTC	1994-07-07 00:00:00 UTC	1994-07-29 00:00:00 UTC	13.5	NA	0	1	103	NA
1825	627	19	1995	2167	163	17	1994-04-17 00:00:00 UTC	1995-05-22 00:00:00 UTC	1995-09-14 00:00:00 UTC	NA	NA	0	0	515	NA
1826	627	21	1996	2291	163	17	1994-04-17 00:00:00 UTC	1996-06-24 00:00:00 UTC	1996-08-11 00:00:00 UTC	NA	NA	0	1	847	NA
1827	627	22	1997	110	164	17	1994-04-17 00:00:00 UTC	1997-07-01 00:00:00 UTC	1997-08-28 00:00:00 UTC	NA	NA	0	0	1229	93162.0496685041
1828	627	23	1998	182	164	17	1994-04-17 00:00:00 UTC	1997-12-20 00:00:00 UTC	1998-03-28 00:00:00 UTC	NA	NA	0	0	1441	56549.4612692004
1829	627	25	1998	275	164	17	1994-04-17 00:00:00 UTC	1998-06-20 00:00:00 UTC	1998-09-27 00:00:00 UTC	NA	NA	0	0	1624	28518.6416841099
1830	627	26	1999	2467	164	17	1994-04-17 00:00:00 UTC	1999-01-12 00:00:00 UTC	1999-01-29 00:00:00 UTC	NA	NA	0	1	1748	6095.68654185004
1831	627	27	1999	2525	130	17	1994-04-17 00:00:00 UTC	1999-04-09 00:00:00 UTC	1999-05-04 00:00:00 UTC	NA	NA	0	0	1843	NA
1832	627	28	1999	427	130	17	1994-04-17 00:00:00 UTC	1999-07-02 00:00:00 UTC	1999-09-26 00:00:00 UTC	NA	NA	0	0	1988	25579.0862943091
1833	627	39	2000	3115	130	17	1994-04-17 00:00:00 UTC	2000-07-25 00:00:00 UTC	2000-08-13 00:00:00 UTC	NA	NA	1	NA	2310	NA
1834	628	17	1994	2015	76	16	1993-07-16 00:00:00 UTC	1994-07-07 00:00:00 UTC	1994-07-29 00:00:00 UTC	14.80000019	NA	0	0	378	NA
1835	628	19	1995	2121	76	16	1993-07-16 00:00:00 UTC	1995-05-22 00:00:00 UTC	1995-09-14 00:00:00 UTC	14.5	NA	0	0	790	NA
1836	628	21	1996	2245	76	16	1993-07-16 00:00:00 UTC	1996-06-24 00:00:00 UTC	1996-08-11 00:00:00 UTC	16.79999924	NA	0	0	1122	77538.333979533
1837	628	22	1997	62	76	16	1993-07-16 00:00:00 UTC	1997-07-01 00:00:00 UTC	1997-08-28 00:00:00 UTC	14.39999962	23.89999962	0	0	1504	83665.9973817191
1838	628	23	1998	2332	76	16	1993-07-16 00:00:00 UTC	1997-12-20 00:00:00 UTC	1998-03-28 00:00:00 UTC	NA	NA	0	0	1716	59596.1394109824
1839	628	25	1998	237	76	16	1993-07-16 00:00:00 UTC	1998-06-20 00:00:00 UTC	1998-09-27 00:00:00 UTC	NA	NA	0	0	1899	66603.8675107496
1840	628	26	1999	296	76	16	1993-07-16 00:00:00 UTC	1999-01-12 00:00:00 UTC	1999-01-29 00:00:00 UTC	NA	NA	0	0	2023	3810.21895840928
1841	628	27	1999	2506	76	16	1993-07-16 00:00:00 UTC	1999-04-09 00:00:00 UTC	1999-05-04 00:00:00 UTC	NA	NA	0	0	2118	NA
1842	628	28	1999	398	76	16	1993-07-16 00:00:00 UTC	1999-07-02 00:00:00 UTC	1999-09-26 00:00:00 UTC	NA	NA	0	0	2263	129837.288460643
1843	628	39	2000	3078	76	16	1993-07-16 00:00:00 UTC	2000-07-25 00:00:00 UTC	2000-08-13 00:00:00 UTC	NA	NA	0	0	2585	NA
1844	628	40	2001	3192	76	16	1993-07-16 00:00:00 UTC	2001-06-29 00:00:00 UTC	2001-07-26 00:00:00 UTC	NA	NA	0	0	2932	NA
1845	628	41	2002	3266	76	16	1993-07-16 00:00:00 UTC	2002-07-11 00:00:00 UTC	2002-10-02 00:00:00 UTC	NA	NA	0	0	3365	NA
1846	628	30	2003	502	76	16	1993-07-16 00:00:00 UTC	2003-06-06 00:00:00 UTC	2003-09-02 00:00:00 UTC	NA	NA	0	0	3700	44787.2977673126
1847	628	31	2003	2650	76	16	1993-07-16 00:00:00 UTC	2003-12-12 00:00:00 UTC	2004-01-14 00:00:00 UTC	NA	NA	0	0	3834	NA
1848	628	32	2004	2766	76	16	1993-07-16 00:00:00 UTC	2004-05-17 00:00:00 UTC	2004-05-29 00:00:00 UTC	NA	NA	1	NA	3970	NA
1849	629	17	1994	2017	83	16	1993-07-16 00:00:00 UTC	1994-07-07 00:00:00 UTC	1994-07-29 00:00:00 UTC	15.80000019	NA	0	1	378	NA
1850	629	19	1995	2125	84	16	1993-07-16 00:00:00 UTC	1995-05-22 00:00:00 UTC	1995-09-14 00:00:00 UTC	NA	NA	0	0	790	NA
1851	629	21	1996	2249	84	16	1993-07-16 00:00:00 UTC	1996-06-24 00:00:00 UTC	1996-08-11 00:00:00 UTC	17.70000076	NA	0	0	1122	35776.3562134137
1852	629	22	1997	67	84	16	1993-07-16 00:00:00 UTC	1997-07-01 00:00:00 UTC	1997-08-28 00:00:00 UTC	NA	NA	0	0	1504	139976.267638917
1853	629	23	1998	154	84	16	1993-07-16 00:00:00 UTC	1997-12-20 00:00:00 UTC	1998-03-28 00:00:00 UTC	NA	NA	0	0	1716	60354.0325450435
1854	629	25	1998	243	84	16	1993-07-16 00:00:00 UTC	1998-06-20 00:00:00 UTC	1998-09-27 00:00:00 UTC	NA	NA	0	0	1899	28565.5092016899
1855	629	26	1999	2444	84	16	1993-07-16 00:00:00 UTC	1999-01-12 00:00:00 UTC	1999-01-29 00:00:00 UTC	NA	NA	0	0	2023	21892.5149394471
1856	629	27	1999	334	84	16	1993-07-16 00:00:00 UTC	1999-04-09 00:00:00 UTC	1999-05-04 00:00:00 UTC	17.5	25.60000038	0	0	2118	NA
1857	629	28	1999	404	84	16	1993-07-16 00:00:00 UTC	1999-07-02 00:00:00 UTC	1999-09-26 00:00:00 UTC	18.20000076	25.89999962	0	0	2263	12828.4805589828
1858	629	39	2000	3085	84	16	1993-07-16 00:00:00 UTC	2000-07-25 00:00:00 UTC	2000-08-13 00:00:00 UTC	NA	NA	1	NA	2585	NA
1859	630	17	1994	2016	80	16	1993-07-16 00:00:00 UTC	1994-07-07 00:00:00 UTC	1994-07-29 00:00:00 UTC	14.39999962	NA	0	0	378	NA
1860	630	19	1995	2122	80	16	1993-07-16 00:00:00 UTC	1995-05-22 00:00:00 UTC	1995-09-14 00:00:00 UTC	NA	NA	0	0	790	NA
1861	630	21	1996	2246	80	16	1993-07-16 00:00:00 UTC	1996-06-24 00:00:00 UTC	1996-08-11 00:00:00 UTC	NA	NA	1	NA	1122	37796.5220850979
1862	631	17	1994	2031	115	17	1994-05-17 00:00:00 UTC	1994-07-07 00:00:00 UTC	1994-07-29 00:00:00 UTC	14.60000038	NA	0	0	73	NA
1863	631	19	1995	2142	115	17	1994-05-17 00:00:00 UTC	1995-05-22 00:00:00 UTC	1995-09-14 00:00:00 UTC	16	NA	1	NA	485	NA
1864	632	17	1994	2019	89	16	1993-07-16 00:00:00 UTC	1994-07-07 00:00:00 UTC	1994-07-29 00:00:00 UTC	15.19999981	NA	0	0	378	NA
1865	632	19	1995	2127	89	16	1993-07-16 00:00:00 UTC	1995-05-22 00:00:00 UTC	1995-09-14 00:00:00 UTC	NA	NA	0	1	790	NA
1866	632	21	1996	2253	90	16	1993-07-16 00:00:00 UTC	1996-06-24 00:00:00 UTC	1996-08-11 00:00:00 UTC	NA	NA	0	0	1122	31657.7816450238
1867	632	22	1997	71	90	16	1993-07-16 00:00:00 UTC	1997-07-01 00:00:00 UTC	1997-08-28 00:00:00 UTC	NA	NA	0	0	1504	22074.6104230733
1868	632	23	1998	159	90	16	1993-07-16 00:00:00 UTC	1997-12-20 00:00:00 UTC	1998-03-28 00:00:00 UTC	NA	NA	0	0	1716	31443.0270267784
1869	632	25	1998	247	90	16	1993-07-16 00:00:00 UTC	1998-06-20 00:00:00 UTC	1998-09-27 00:00:00 UTC	NA	NA	0	0	1899	32267.4945928615
1870	632	26	1999	300	90	16	1993-07-16 00:00:00 UTC	1999-01-12 00:00:00 UTC	1999-01-29 00:00:00 UTC	NA	NA	0	0	2023	25786.7429041163
1871	632	27	1999	337	90	16	1993-07-16 00:00:00 UTC	1999-04-09 00:00:00 UTC	1999-05-04 00:00:00 UTC	15.5	24.70000076	0	0	2118	NA
1872	632	28	1999	409	90	16	1993-07-16 00:00:00 UTC	1999-07-02 00:00:00 UTC	1999-09-26 00:00:00 UTC	NA	NA	0	0	2263	145583.088329657
1873	632	39	2000	3090	90	16	1993-07-16 00:00:00 UTC	2000-07-25 00:00:00 UTC	2000-08-13 00:00:00 UTC	15.10000038	25.29999924	1	NA	2585	NA
1874	633	17	1994	2034	125	16	1993-07-16 00:00:00 UTC	1994-07-07 00:00:00 UTC	1994-07-29 00:00:00 UTC	16.60000038	NA	0	0	378	NA
1875	633	19	1995	2148	125	16	1993-07-16 00:00:00 UTC	1995-05-22 00:00:00 UTC	1995-09-14 00:00:00 UTC	17.20000076	NA	0	0	790	NA
1876	633	21	1996	2272	125	16	1993-07-16 00:00:00 UTC	1996-06-24 00:00:00 UTC	1996-08-11 00:00:00 UTC	NA	NA	0	0	1122	380437.885478694
1877	633	22	1997	91	125	16	1993-07-16 00:00:00 UTC	1997-07-01 00:00:00 UTC	1997-08-28 00:00:00 UTC	NA	NA	1	NA	1504	69289.4052207517
1878	634	17	1994	2054	171	16	1993-07-17 00:00:00 UTC	1994-07-07 00:00:00 UTC	1994-07-29 00:00:00 UTC	16.5	NA	0	0	377	NA
1879	634	19	1995	2175	171	16	1993-07-17 00:00:00 UTC	1995-05-22 00:00:00 UTC	1995-09-14 00:00:00 UTC	NA	NA	0	0	789	NA
1880	634	21	1996	2299	171	16	1993-07-17 00:00:00 UTC	1996-06-24 00:00:00 UTC	1996-08-11 00:00:00 UTC	NA	NA	0	0	1121	88101.6525896883
1881	634	22	1997	116	171	16	1993-07-17 00:00:00 UTC	1997-07-01 00:00:00 UTC	1997-08-28 00:00:00 UTC	NA	NA	0	0	1503	114352.154100103
1882	634	23	1998	186	171	16	1993-07-17 00:00:00 UTC	1997-12-20 00:00:00 UTC	1998-03-28 00:00:00 UTC	NA	NA	0	0	1715	70564.7070440458
1883	634	25	1998	279	171	16	1993-07-17 00:00:00 UTC	1998-06-20 00:00:00 UTC	1998-09-27 00:00:00 UTC	NA	NA	0	0	1898	47672.5119525354
1884	634	26	1999	314	171	16	1993-07-17 00:00:00 UTC	1999-01-12 00:00:00 UTC	1999-01-29 00:00:00 UTC	NA	NA	0	0	2022	15097.9598443741
1885	634	27	1999	2539	171	16	1993-07-17 00:00:00 UTC	1999-04-09 00:00:00 UTC	1999-05-04 00:00:00 UTC	NA	NA	0	0	2117	NA
1886	634	28	1999	442	171	16	1993-07-17 00:00:00 UTC	1999-07-02 00:00:00 UTC	1999-09-26 00:00:00 UTC	NA	NA	0	0	2262	52125.464031961
1887	634	39	2000	3131	171	16	1993-07-17 00:00:00 UTC	2000-07-25 00:00:00 UTC	2000-08-13 00:00:00 UTC	NA	NA	0	0	2584	NA
1888	634	40	2001	3247	171	16	1993-07-17 00:00:00 UTC	2001-06-29 00:00:00 UTC	2001-07-26 00:00:00 UTC	NA	NA	0	0	2931	NA
1889	634	41	2002	853	171	16	1993-07-17 00:00:00 UTC	2002-07-11 00:00:00 UTC	2002-10-02 00:00:00 UTC	17	25.79999924	0	0	3364	NA
1890	634	30	2003	549	171	16	1993-07-17 00:00:00 UTC	2003-06-06 00:00:00 UTC	2003-09-02 00:00:00 UTC	NA	NA	0	0	3699	8817.61379884932
1891	634	31	2003	2703	171	16	1993-07-17 00:00:00 UTC	2003-12-12 00:00:00 UTC	2004-01-14 00:00:00 UTC	NA	NA	0	0	3833	NA
1892	634	32	2004	2821	171	16	1993-07-17 00:00:00 UTC	2004-05-17 00:00:00 UTC	2004-05-29 00:00:00 UTC	NA	NA	0	0	3969	NA
1893	634	34	2004	636	171	16	1993-07-17 00:00:00 UTC	2004-05-30 00:00:00 UTC	2004-09-02 00:00:00 UTC	NA	NA	0	0	4065	11011.2445413226
1894	634	35	2005	2977	171	16	1993-07-17 00:00:00 UTC	2004-12-18 00:00:00 UTC	2005-01-12 00:00:00 UTC	NA	NA	1	NA	4197	NA
1895	635	17	1994	2022	102	16	1993-07-17 00:00:00 UTC	1994-07-07 00:00:00 UTC	1994-07-29 00:00:00 UTC	15.10000038	NA	0	0	377	NA
1896	635	19	1995	2132	102	16	1993-07-17 00:00:00 UTC	1995-05-22 00:00:00 UTC	1995-09-14 00:00:00 UTC	NA	NA	0	0	789	NA
1897	635	21	1996	2259	102	16	1993-07-17 00:00:00 UTC	1996-06-24 00:00:00 UTC	1996-08-11 00:00:00 UTC	NA	NA	0	0	1121	29084.8372683695
1898	635	22	1997	76	102	16	1993-07-17 00:00:00 UTC	1997-07-01 00:00:00 UTC	1997-08-28 00:00:00 UTC	NA	NA	0	0	1503	39811.1455123178
1899	635	23	1998	163	102	16	1993-07-17 00:00:00 UTC	1997-12-20 00:00:00 UTC	1998-03-28 00:00:00 UTC	NA	NA	1	NA	1715	21236.4302606964
1900	636	17	1994	2022	102	16	1993-07-17 00:00:00 UTC	1994-07-07 00:00:00 UTC	1994-07-29 00:00:00 UTC	15.69999981	NA	0	0	377	NA
1901	636	19	1995	2132	102	16	1993-07-17 00:00:00 UTC	1995-05-22 00:00:00 UTC	1995-09-14 00:00:00 UTC	NA	NA	0	0	789	NA
1902	636	21	1996	2259	102	16	1993-07-17 00:00:00 UTC	1996-06-24 00:00:00 UTC	1996-08-11 00:00:00 UTC	NA	NA	0	0	1121	29084.8372683695
1903	636	22	1997	76	102	16	1993-07-17 00:00:00 UTC	1997-07-01 00:00:00 UTC	1997-08-28 00:00:00 UTC	NA	NA	0	0	1503	39811.1455123178
1904	636	23	1998	163	102	16	1993-07-17 00:00:00 UTC	1997-12-20 00:00:00 UTC	1998-03-28 00:00:00 UTC	NA	NA	1	NA	1715	21236.4302606964
1905	637	17	1994	2024	104	16	1993-07-17 00:00:00 UTC	1994-07-07 00:00:00 UTC	1994-07-29 00:00:00 UTC	16.60000038	NA	0	0	377	NA
1906	637	19	1995	2134	104	16	1993-07-17 00:00:00 UTC	1995-05-22 00:00:00 UTC	1995-09-14 00:00:00 UTC	16.20000076	NA	0	0	789	NA
1907	637	21	1996	2260	104	16	1993-07-17 00:00:00 UTC	1996-06-24 00:00:00 UTC	1996-08-11 00:00:00 UTC	NA	NA	0	0	1121	18566.5299772775
1908	637	22	1997	78	104	16	1993-07-17 00:00:00 UTC	1997-07-01 00:00:00 UTC	1997-08-28 00:00:00 UTC	16.70000076	27	0	0	1503	22606.8560155586
1909	637	23	1998	165	104	16	1993-07-17 00:00:00 UTC	1997-12-20 00:00:00 UTC	1998-03-28 00:00:00 UTC	NA	NA	1	NA	1715	14717.8912917866
1910	638	17	1994	2034	125	16	1993-07-17 00:00:00 UTC	1994-07-07 00:00:00 UTC	1994-07-29 00:00:00 UTC	17.79999924	NA	0	0	377	NA
1911	638	19	1995	2148	125	16	1993-07-17 00:00:00 UTC	1995-05-22 00:00:00 UTC	1995-09-14 00:00:00 UTC	NA	NA	0	0	789	NA
1912	638	21	1996	2272	125	16	1993-07-17 00:00:00 UTC	1996-06-24 00:00:00 UTC	1996-08-11 00:00:00 UTC	NA	NA	0	0	1121	380437.885478694
1913	638	22	1997	91	125	16	1993-07-17 00:00:00 UTC	1997-07-01 00:00:00 UTC	1997-08-28 00:00:00 UTC	NA	NA	0	0	1503	69289.4052207517
1914	638	23	1998	172	125	16	1993-07-17 00:00:00 UTC	1997-12-20 00:00:00 UTC	1998-03-28 00:00:00 UTC	NA	NA	0	0	1715	69013.5465967158
1915	638	25	1998	264	125	16	1993-07-17 00:00:00 UTC	1998-06-20 00:00:00 UTC	1998-09-27 00:00:00 UTC	14.80000019	24.70000076	0	0	1898	52592.3359321967
1916	638	26	1999	309	125	16	1993-07-17 00:00:00 UTC	1999-01-12 00:00:00 UTC	1999-01-29 00:00:00 UTC	NA	NA	0	0	2022	31987.1079927079
1917	638	27	1999	345	125	16	1993-07-17 00:00:00 UTC	1999-04-09 00:00:00 UTC	1999-05-04 00:00:00 UTC	NA	NA	0	0	2117	NA
1918	638	28	1999	423	125	16	1993-07-17 00:00:00 UTC	1999-07-02 00:00:00 UTC	1999-09-26 00:00:00 UTC	NA	NA	0	0	2262	287935.855210445
1919	638	39	2000	3110	125	16	1993-07-17 00:00:00 UTC	2000-07-25 00:00:00 UTC	2000-08-13 00:00:00 UTC	NA	NA	0	0	2584	NA
1920	638	40	2001	3225	125	16	1993-07-17 00:00:00 UTC	2001-06-29 00:00:00 UTC	2001-07-26 00:00:00 UTC	NA	NA	0	0	2931	NA
1921	638	41	2002	839	125	16	1993-07-17 00:00:00 UTC	2002-07-11 00:00:00 UTC	2002-10-02 00:00:00 UTC	NA	NA	1	NA	3364	NA
1922	639	17	1994	2020	95	17	1994-04-18 00:00:00 UTC	1994-07-07 00:00:00 UTC	1994-07-29 00:00:00 UTC	13.80000019	NA	0	0	102	NA
1923	639	19	1995	2130	95	17	1994-04-18 00:00:00 UTC	1995-05-22 00:00:00 UTC	1995-09-14 00:00:00 UTC	NA	NA	0	1	514	NA
1924	639	21	1996	2242	71	17	1994-04-18 00:00:00 UTC	1996-06-24 00:00:00 UTC	1996-08-11 00:00:00 UTC	NA	NA	0	1	846	202940.496309576
1925	639	22	1997	105	155	17	1994-04-18 00:00:00 UTC	1997-07-01 00:00:00 UTC	1997-08-28 00:00:00 UTC	NA	NA	0	0	1228	46920.6055779144
1926	639	23	1998	179	155	17	1994-04-18 00:00:00 UTC	1997-12-20 00:00:00 UTC	1998-03-28 00:00:00 UTC	NA	NA	0	0	1440	42903.4704454858
1927	639	25	1998	272	155	17	1994-04-18 00:00:00 UTC	1998-06-20 00:00:00 UTC	1998-09-27 00:00:00 UTC	14.80000019	22.60000038	0	0	1623	70352.2648017511
1928	639	26	1999	2464	155	17	1994-04-18 00:00:00 UTC	1999-01-12 00:00:00 UTC	1999-01-29 00:00:00 UTC	NA	NA	0	0	1747	4479.59904072901
1929	639	27	1999	2532	155	17	1994-04-18 00:00:00 UTC	1999-04-09 00:00:00 UTC	1999-05-04 00:00:00 UTC	NA	NA	0	0	1842	NA
1930	639	28	1999	434	155	17	1994-04-18 00:00:00 UTC	1999-07-02 00:00:00 UTC	1999-09-26 00:00:00 UTC	NA	NA	0	0	1987	161233.348206209
1931	639	39	2000	3123	155	17	1994-04-18 00:00:00 UTC	2000-07-25 00:00:00 UTC	2000-08-13 00:00:00 UTC	NA	NA	0	0	2309	NA
1932	639	40	2001	3239	155	17	1994-04-18 00:00:00 UTC	2001-06-29 00:00:00 UTC	2001-07-26 00:00:00 UTC	NA	NA	0	0	2656	NA
1933	639	41	2002	3280	155	17	1994-04-18 00:00:00 UTC	2002-07-11 00:00:00 UTC	2002-10-02 00:00:00 UTC	NA	NA	1	NA	3089	NA
1934	640	17	1994	2021	99	16	1993-07-17 00:00:00 UTC	1994-07-07 00:00:00 UTC	1994-07-29 00:00:00 UTC	18.60000038	NA	0	0	377	NA
1935	640	19	1995	2131	99	16	1993-07-17 00:00:00 UTC	1995-05-22 00:00:00 UTC	1995-09-14 00:00:00 UTC	NA	NA	0	0	789	NA
1936	640	21	1996	2257	99	16	1993-07-17 00:00:00 UTC	1996-06-24 00:00:00 UTC	1996-08-11 00:00:00 UTC	NA	NA	0	0	1121	20062.4962494998
1937	640	22	1997	74	99	16	1993-07-17 00:00:00 UTC	1997-07-01 00:00:00 UTC	1997-08-28 00:00:00 UTC	NA	NA	0	0	1503	32266.64502845
1938	640	23	1998	2334	99	16	1993-07-17 00:00:00 UTC	1997-12-20 00:00:00 UTC	1998-03-28 00:00:00 UTC	NA	NA	0	1	1715	21918.0904522613
1939	640	25	1998	265	126	16	1993-07-17 00:00:00 UTC	1998-06-20 00:00:00 UTC	1998-09-27 00:00:00 UTC	NA	NA	0	0	1898	90495.508984668
1940	640	26	1999	2457	126	16	1993-07-17 00:00:00 UTC	1999-01-12 00:00:00 UTC	1999-01-29 00:00:00 UTC	NA	NA	0	0	2022	21818.7774597499
1941	640	27	1999	2524	126	16	1993-07-17 00:00:00 UTC	1999-04-09 00:00:00 UTC	1999-05-04 00:00:00 UTC	NA	NA	1	NA	2117	NA
1942	641	17	1994	2024	104	16	1993-07-17 00:00:00 UTC	1994-07-07 00:00:00 UTC	1994-07-29 00:00:00 UTC	14.69999981	NA	0	0	377	NA
1943	641	19	1995	2134	104	16	1993-07-17 00:00:00 UTC	1995-05-22 00:00:00 UTC	1995-09-14 00:00:00 UTC	NA	NA	0	0	789	NA
1944	641	21	1996	2260	104	16	1993-07-17 00:00:00 UTC	1996-06-24 00:00:00 UTC	1996-08-11 00:00:00 UTC	NA	NA	0	0	1121	18566.5299772775
1945	641	22	1997	78	104	16	1993-07-17 00:00:00 UTC	1997-07-01 00:00:00 UTC	1997-08-28 00:00:00 UTC	NA	NA	0	0	1503	22606.8560155586
1946	641	23	1998	165	104	16	1993-07-17 00:00:00 UTC	1997-12-20 00:00:00 UTC	1998-03-28 00:00:00 UTC	14.39999962	25.70000076	1	NA	1715	14717.8912917866
1947	642	17	1994	2032	116	16	1993-07-17 00:00:00 UTC	1994-07-07 00:00:00 UTC	1994-07-29 00:00:00 UTC	15.30000019	NA	0	1	377	NA
1948	642	19	1995	2144	117	16	1993-07-17 00:00:00 UTC	1995-05-22 00:00:00 UTC	1995-09-14 00:00:00 UTC	15.39999962	NA	1	NA	789	NA
1949	663	17	1994	2026	107	16	1993-07-21 00:00:00 UTC	1994-07-07 00:00:00 UTC	1994-07-29 00:00:00 UTC	15.60000038	NA	0	1	373	NA
1950	663	19	1995	2168	164	16	1993-07-21 00:00:00 UTC	1995-05-22 00:00:00 UTC	1995-09-14 00:00:00 UTC	16	NA	0	0	785	NA
1951	663	21	1996	2292	164	16	1993-07-21 00:00:00 UTC	1996-06-24 00:00:00 UTC	1996-08-11 00:00:00 UTC	NA	NA	0	1	1117	114333.388565447
1952	663	22	1997	95	130	16	1993-07-21 00:00:00 UTC	1997-07-01 00:00:00 UTC	1997-08-28 00:00:00 UTC	NA	NA	0	0	1499	85048.4748637764
1953	663	23	1998	2344	130	16	1993-07-21 00:00:00 UTC	1997-12-20 00:00:00 UTC	1998-03-28 00:00:00 UTC	NA	NA	0	0	1711	64723.2694793022
1954	663	25	1998	267	130	16	1993-07-21 00:00:00 UTC	1998-06-20 00:00:00 UTC	1998-09-27 00:00:00 UTC	NA	NA	0	0	1894	59563.6133213429
1955	663	26	1999	2459	130	16	1993-07-21 00:00:00 UTC	1999-01-12 00:00:00 UTC	1999-01-29 00:00:00 UTC	NA	NA	0	0	2018	13220.1473959799
1956	663	27	1999	2525	130	16	1993-07-21 00:00:00 UTC	1999-04-09 00:00:00 UTC	1999-05-04 00:00:00 UTC	NA	NA	0	0	2113	NA
1957	663	28	1999	427	130	16	1993-07-21 00:00:00 UTC	1999-07-02 00:00:00 UTC	1999-09-26 00:00:00 UTC	NA	NA	0	0	2258	25579.0862943091
1958	663	39	2000	3115	130	16	1993-07-21 00:00:00 UTC	2000-07-25 00:00:00 UTC	2000-08-13 00:00:00 UTC	NA	NA	1	NA	2580	NA
1959	664	17	1994	2048	159	16	1993-07-21 00:00:00 UTC	1994-07-07 00:00:00 UTC	1994-07-29 00:00:00 UTC	16.70000076	NA	0	1	373	NA
1960	664	19	1995	2160	149	16	1993-07-21 00:00:00 UTC	1995-05-22 00:00:00 UTC	1995-09-14 00:00:00 UTC	NA	NA	1	NA	785	NA
1961	665	17	1994	2042	144	16	1993-07-21 00:00:00 UTC	1994-07-07 00:00:00 UTC	1994-07-29 00:00:00 UTC	17.89999962	NA	0	0	373	NA
1962	665	19	1995	2159	144	16	1993-07-21 00:00:00 UTC	1995-05-22 00:00:00 UTC	1995-09-14 00:00:00 UTC	NA	NA	0	0	785	NA
1963	665	21	1996	2283	144	16	1993-07-21 00:00:00 UTC	1996-06-24 00:00:00 UTC	1996-08-11 00:00:00 UTC	NA	NA	0	0	1117	38594.5404354633
1964	665	22	1997	103	144	16	1993-07-21 00:00:00 UTC	1997-07-01 00:00:00 UTC	1997-08-28 00:00:00 UTC	NA	NA	0	0	1499	39410.0244320767
1965	665	23	1998	2348	144	16	1993-07-21 00:00:00 UTC	1997-12-20 00:00:00 UTC	1998-03-28 00:00:00 UTC	NA	NA	1	NA	1711	28724.0761510412
1966	666	17	1994	2039	134	16	1993-07-21 00:00:00 UTC	1994-07-07 00:00:00 UTC	1994-07-29 00:00:00 UTC	15.39999962	NA	0	1	373	NA
1967	666	19	1995	2163	157	16	1993-07-21 00:00:00 UTC	1995-05-22 00:00:00 UTC	1995-09-14 00:00:00 UTC	NA	NA	0	0	785	NA
1968	666	21	1996	2287	157	16	1993-07-21 00:00:00 UTC	1996-06-24 00:00:00 UTC	1996-08-11 00:00:00 UTC	NA	NA	0	0	1117	32613.7280680329
1969	666	22	1997	106	157	16	1993-07-21 00:00:00 UTC	1997-07-01 00:00:00 UTC	1997-08-28 00:00:00 UTC	NA	NA	0	0	1499	35052.154873937
1970	666	23	1998	2350	157	16	1993-07-21 00:00:00 UTC	1997-12-20 00:00:00 UTC	1998-03-28 00:00:00 UTC	NA	NA	0	0	1711	46753.3350591189
1971	666	25	1998	273	157	16	1993-07-21 00:00:00 UTC	1998-06-20 00:00:00 UTC	1998-09-27 00:00:00 UTC	NA	NA	0	0	1894	30545.4445350119
1972	666	26	1999	2465	157	16	1993-07-21 00:00:00 UTC	1999-01-12 00:00:00 UTC	1999-01-29 00:00:00 UTC	NA	NA	0	0	2018	2294.52943469388
1973	666	27	1999	2533	157	16	1993-07-21 00:00:00 UTC	1999-04-09 00:00:00 UTC	1999-05-04 00:00:00 UTC	NA	NA	0	0	2113	NA
1974	666	28	1999	435	157	16	1993-07-21 00:00:00 UTC	1999-07-02 00:00:00 UTC	1999-09-26 00:00:00 UTC	NA	NA	0	0	2258	186553.748526253
1975	666	39	2000	3124	157	16	1993-07-21 00:00:00 UTC	2000-07-25 00:00:00 UTC	2000-08-13 00:00:00 UTC	NA	NA	0	0	2580	NA
1976	666	40	2001	3240	157	16	1993-07-21 00:00:00 UTC	2001-06-29 00:00:00 UTC	2001-07-26 00:00:00 UTC	NA	NA	0	0	2927	NA
1977	666	41	2002	849	157	16	1993-07-21 00:00:00 UTC	2002-07-11 00:00:00 UTC	2002-10-02 00:00:00 UTC	NA	NA	0	0	3360	NA
1978	666	30	2003	542	157	16	1993-07-21 00:00:00 UTC	2003-06-06 00:00:00 UTC	2003-09-02 00:00:00 UTC	NA	NA	0	0	3695	18387.9598034704
1979	666	31	2003	2696	157	16	1993-07-21 00:00:00 UTC	2003-12-12 00:00:00 UTC	2004-01-14 00:00:00 UTC	NA	NA	0	0	3829	NA
1980	666	32	2004	2813	157	16	1993-07-21 00:00:00 UTC	2004-05-17 00:00:00 UTC	2004-05-29 00:00:00 UTC	NA	NA	0	0	3965	NA
1981	666	34	2004	630	157	16	1993-07-21 00:00:00 UTC	2004-05-30 00:00:00 UTC	2004-09-02 00:00:00 UTC	NA	NA	0	0	4061	10926.3072976615
1982	666	35	2005	2971	157	16	1993-07-21 00:00:00 UTC	2004-12-18 00:00:00 UTC	2005-01-12 00:00:00 UTC	NA	NA	1	NA	4193	NA
1983	667	17	1994	2026	107	17	1994-04-22 00:00:00 UTC	1994-07-07 00:00:00 UTC	1994-07-29 00:00:00 UTC	15.30000019	NA	0	1	98	NA
1984	667	19	1995	2134	104	17	1994-04-22 00:00:00 UTC	1995-05-22 00:00:00 UTC	1995-09-14 00:00:00 UTC	15.39999962	NA	1	NA	510	NA
1985	668	17	1994	2048	159	17	1994-04-23 00:00:00 UTC	1994-07-07 00:00:00 UTC	1994-07-29 00:00:00 UTC	15.60000038	NA	0	0	97	NA
1986	668	19	1995	2165	159	17	1994-04-23 00:00:00 UTC	1995-05-22 00:00:00 UTC	1995-09-14 00:00:00 UTC	NA	NA	0	0	509	NA
1987	668	21	1996	2289	159	17	1994-04-23 00:00:00 UTC	1996-06-24 00:00:00 UTC	1996-08-11 00:00:00 UTC	NA	NA	0	1	841	24184.2617134164
1988	668	22	1997	104	147	17	1994-04-23 00:00:00 UTC	1997-07-01 00:00:00 UTC	1997-08-28 00:00:00 UTC	NA	NA	0	0	1223	89326.0573412636
1989	668	23	1998	2349	147	17	1994-04-23 00:00:00 UTC	1997-12-20 00:00:00 UTC	1998-03-28 00:00:00 UTC	NA	NA	0	0	1435	79017.8626859248
1990	668	25	1998	271	147	17	1994-04-23 00:00:00 UTC	1998-06-20 00:00:00 UTC	1998-09-27 00:00:00 UTC	NA	NA	0	0	1618	57443.0856403432
1991	668	26	1999	2463	147	17	1994-04-23 00:00:00 UTC	1999-01-12 00:00:00 UTC	1999-01-29 00:00:00 UTC	16.60000038	25.20000076	0	0	1742	11262.7636702757
1992	668	27	1999	2531	147	17	1994-04-23 00:00:00 UTC	1999-04-09 00:00:00 UTC	1999-05-04 00:00:00 UTC	NA	NA	0	0	1837	NA
1993	668	28	1999	433	147	17	1994-04-23 00:00:00 UTC	1999-07-02 00:00:00 UTC	1999-09-26 00:00:00 UTC	NA	NA	0	0	1982	145545.92289263
1994	668	39	2000	3122	147	17	1994-04-23 00:00:00 UTC	2000-07-25 00:00:00 UTC	2000-08-13 00:00:00 UTC	NA	NA	0	0	2304	NA
1995	668	40	2001	3238	147	17	1994-04-23 00:00:00 UTC	2001-06-29 00:00:00 UTC	2001-07-26 00:00:00 UTC	NA	NA	0	0	2651	NA
1996	668	41	2002	848	147	17	1994-04-23 00:00:00 UTC	2002-07-11 00:00:00 UTC	2002-10-02 00:00:00 UTC	NA	NA	1	NA	3084	NA
1997	669	17	1994	2044	150	16	1993-07-23 00:00:00 UTC	1994-07-07 00:00:00 UTC	1994-07-29 00:00:00 UTC	NA	NA	1	NA	371	NA
1998	670	17	1994	2045	155	16	1993-07-23 00:00:00 UTC	1994-07-07 00:00:00 UTC	1994-07-29 00:00:00 UTC	14.69999981	NA	0	1	371	NA
1999	670	19	1995	2135	105	16	1993-07-23 00:00:00 UTC	1995-05-22 00:00:00 UTC	1995-09-14 00:00:00 UTC	NA	NA	0	0	783	NA
[truncated: 16,704 more rows]
