# Supplementary material for: Causes and consequences of divorce in a long‐lived socially monogamous bird
Source: Ecol Lett. 2024 Dec 31;27(12):e14471. doi: 10.1111/ele.14471 (PMC11686947; doi:10.1111/ele.14471)
Supplement: Supplementary file 4 — Data S4. [file ELE-27-0-s001.csv]

BirdID	Unique identifier for each individual
FieldPeriodID	Unique identity per field season, typically twice a year during the major and minor breeding season
PeriodYear	Year of the field season
BreedGroupID	Unique identity per territory per fieldperiod
TerritoryID	Identity of the territory
BirthFieldPeriodID	Birth field season of the individual
BirthDate	Birth date of the individual
PeriodStart	Start date of the fieldperiod
PeriodEnd	End data of the fieldperiod
BodyMass	Body mass in grams of the individual during the field season
RightTarsus	Tarsus length in mm of the individual during the field season
died	Binary variable indicating whether the individual died over the next season
disperse	Binary variable indicating whether the individual dispersed over the next season
age	Age in days of the individual
TQ	Territory quality of the territory in which the bird is resident
